# Supplementary material for: Lethal variants in humans: lessons learned from a large molecular autopsy cohort
Source: Genome Med. 2021 Oct 13;13:161. doi: 10.1186/s13073-021-00973-0 (PMC8511862; doi:10.1186/s13073-021-00973-0)
Supplement: Supplementary file 1 — Additional file 1: Supplementary Table S1. Table S1: Details of clinical and molecular findings of the study cases. No OMIM phenotype*: Phenotype is not listed in OMIM. Likely pathogenic*: Upgraded to likely pathogenic using ClinGen criteria. Negative*: A case with liver cirrhosis and F7 deficiency, the cause of liver cirrhosis is not identified. CGM: local ES database. NA: Unsolved cases. a: Novel gene or variant to be published separately. [file 13073_2021_973_MOESM1_ESM.xlsx]

## Sheet: Sheet1
Table S1: Details of clinical and molecular findings of the study cases
ID	OMIM Disease	Phenotype	Categories of causal genes	Phenotypic outcome	ANAlysis	Exome/Panel	Consanguinity	Familial/ Simplex	Molecular outcome	Gene	Variant	Chromosomal corrdinates	Variant ID	Zygosity	Variant category	ACMG prdiction	LOF	gnomAD	MAF (CGM)	Founder/ Private	ClinVar ID/ ClinVar submission ID	Case Reference	Notes
13DG1093	GABA-transaminase deficiency	Global developmental delay, and seizures	Neurologic	Death in childhood	Index	Panel	Yes	Simplex	Solved	ABAT	NM_000663.4:c.709G>A:p.(Asp237Asn)	NC_000016.9:g.8862723G>A	CM1618630	Homozygous	Missense	Pathogenic		0	0.0001	Founder	RCV000171244	PMID: 27431290, PMID: 32949114
15DG1640	Ichthyosis, congenital, autosomal recessive 4B (harlequin).	Premature birth, ectropion, short finger, everted lower lip vermilion, proptosis, congenital ichthyosiform erythroderma.	Dermatologic	Neonatal death	Index	Exome	Yes	Familial	Solved	ABCA12	NM_173076.2: deletion of exon-3	Exon-3 deletion	NA	Homozygous	Non framshift deletion	Pathogenic	Y	0	0	Private	SCV001870554	Unpublished
11DG0608	Surfactant metabolism dysfunction, pulmonary, 3.	Respiratory distress immediately after birth managed by non invasive ventilation for 24 hours, increased respiratory distress and oxygen needs, X-ray showed bilateral bronchogram with diffuse haziness and decreased lung volume.	Pulmonary	Neonatal death	Index	Mapping and targeted gene sequencing	Yes	Familial	Solved	ABCA3	NM_001089.2:c.3235C>T:p.(Gln1079*)	NC_000016.9:g.2336738G>A	NA	Homozygous	Stopgain	Pathogenic	Y	0	0.0001	Founder	SCV001870433	Unpublished
15DG2482	VLCAD deficiency	Supernumerary nipple, low-set ears, skin tags at ear, poor suckling , generalized hypotonia, gastroesophageal reflux, vomiting, respiratory distress, hepatomegaly, cardiomegaly, atrial septal defect, pericardial effusion, pulmonary edema, abnormal blood gas level, respiratory acidosis , tracheoesophageal fistula, nasal flaring, respiratory failure.	Metabolic	Death in infancy	Index	Panel	Yes	Familial	Solved	ACADVL	NM_000018.3:c.65C>A:p.(Ser22*)	NC_000017.10:g.7123443C>A	CM001606	Homozygous	Stopgain	Pathogenic	Y	0	0.0009	Founder	RCV000985184	Unpublished
DG08RC00080	Peroxisomal acyl-CoA oxidase deficiency	Neonate delivered via C/S due to pre-eclampsia, progressive hypotonia, global developmental delay, facial dysmorphism with high forehead, and tented mouth, seizures with abnormal EEG, brain CT scan at 3 years showed bilateral cerebellar hypodensity with no cortical involvement, recurrent chest infections, high VLCFA with normal phytanic and pristanic acid, hearing loss, blindness due to corneal o…	Metabolic	Death in childhood	Index	Panel	Yes	Familial	Solved	ACOX1	NM_004035.6:c.431-1G>A	NC_000017.10:g.73953648C>T	CS067490	Homozygous	Splice site	Pathogenic	Y	0	0	Private	SCV001870434	PMID: 20681997
15DG2505	Myasthenic syndrome, congenital, 8, with pre- and postsynaptic defects.	Intrauterine growth retardation, subcutaneous edema, abnormal position of upper and lower limbs with no movement.	Muscular	IUFD	Duo	Exome	yes	Familial	Ambiguous	AGRN	NM_198576.4:c.5948C>T:p.(Thr1983Met)	NC_000001.10:g.989899C>T	NA	Heterozygous parents	Missense	VUS		8.06e-05	0.0002	Founder	RCV000537577	PMID: 28749478
14DG1138	Renal tubular dysgenesis	Anhydramnios, bilateral echogenic kidneys	Renal	IUFD	Index	Exome	Yes	Familial	Solved	AGT	NM_000029.4:c.104G>A:p.(Arg35Gln)	NC_000001.10:g.230846493C>T	CM186842	Homozygous	Missense	Pathogenic		2.396e-05	0.0002	Founder	RCV001175178	PMID: 27431290
12DG1929	Congenital disorder of glycosylation, type Id	Short chest, small mouth, long fingers with fixed flexion at rest, normal nail, long toes, no neonatal teeth, and cloudy eye, skeletal survey suggest rhizomelia with short rib and arm, and mild platyspondyly, and small penis and	MCA	Neonatal death	Index	Exome	YES	Familial	Solved	ALG3	NM_005787.5:c.512G>A:p.(Arg171Gln)	NC_000003.11:g.183963079C>T	CM087940	Homozygous	Missense	Pathogenic		3.223e-05	0.0007	Founder	RCV000002211	Unpublished
18DG0559	Alstrom syndrome.	Severe cone-rod degeneration, obesity, ID, echolalia, hypogonadism and hypotonia, no polydactyly, normal renal functions and splenomegaly by abdomen ultrasound.	Ciliopathy	Death in childhood	Index	Exome	No	simplex	Solved	ALMS1	NM_015120.4:c.3133C>T:p.(Gln1045*), and NM_015120.4:c.10424delT :p.(Val3475Alafs*32).	NC_000002.11:g.73676790C>T/ NC_000002.11:g.73799431delT	NA	Homozygous	Stopgain/Framshift deletion	Pathogenic	Y	0	0/0	Private	RCV001175181	PMID: 32055034
15DG1287	Hypophosphatasia, infantile.	Dysmorphic features consisting of low set ears, very short deformed limbs with redundant skin on arms and legs, short spade-like hands, narrow chest, normal trunk length, bone survey showed absent mineralization of the cervical and thoracic bones, normal mineralization of the dorsal, lumbar, sacrococcygeal vertebrae, deformity of the femur, scanty mineralization of the skull bones, absent mineral…	Skeletal	Neonatal death	Index	Exome	Yes	Familial	Solved	ALPL	NM_001177520.3:c.1195G>A:p.(Glu399Lys)	NC_000001.10:g.21903992G>A	PMID: 28749478	Homozygous	Missense	Pathogenic		0	0	Private	RCV001047689	PMID: 28749478
15DG0465	Hypophosphatasia, infantile	Lethal skeletal dysplasia with severe hypomineralization and short deformed limbs.	Skeletal	IUFD	Duo	Panel	Yes	Simplex	Solved	ALPL	NM_000478.4:c.977G>T:p.(Gly326Val)	NC_000001.10:g.21903992G>A	CM084832	Heterozygous parents	Missense	Pathogenic		0	0	Private	SCV001870435	PMID: 29620724
16DG1223	No OMIM phenotype	Oligohydramnios, short long bone, echogenic kidney, arthrogryposis, and kidneys anomalies.	Genitourinary	IUFD	Duo	Exome	YES	Familial	Ambiguous	ANKS3	NM_133450.2:c.352G>A:p.(Ala118Thr)	NC_000016.9:g.4776997C>T	CM2014853	Homozygous	Missense	VUS		7.961e-05	0	Private	SCV001870436	PMID: 32552793
10DG1878	Hyaline fibromatosis syndrome.	Severe pain and irritability that is worse by handling, Joint contractures and immobility, chronic diarrhea with hypoalbuminemia and failure to thrive, nephrocalcinosis, osteopenia and fractures	Metabolic	Death in infancy	Index	Mapping and targeted gene sequencing	yes	Simplex	Solved	ANTXR2	NM_058172.5:c.867_945del79:p.(Glu289Aspfs*22)	NC_000004.11:g.80940052_80940130del79	NA	Homozygous	Frameshift deletion	Pathogenic	Y	0	0	Private	RCV000761417	PMID: 23386947
17DG1004	Hyaline fibromatosis syndrome.	Developmental delay, arthrogryposis, developmental dysplasia of the hip, low albumin, low vitamin D, sensitive skin, pain for mild touch, low facial expression, unilateral undescended testis, excessive sweating.	Metabolic	Neonatal death	Index	Exome	yes	Simplex	Solved	ANTXR2	NM_058172.5:c.867_945del79:p.(Glu289Aspfs*22)	NC_000004.11:g.80940052_80940130del79	CD1821530	Homozygous	Frameshift deletion	Pathogenic	Y	0	0	Private	RCV000761418	PMID: 29620724
12DG2313	Encephalopathy, progressive, early-onset, with brain edema and/or leukoencephalopathy.	Seizures, dystonia, ataxia, and developmental regression.	Neurologic	Death in childhood	Index	Exome	yes	Familial	Solved	APOA1BP	NM_144772.2:c.262G>T:p.(Gly88Trp)	NC_000001.10:g.156561972G>T	PMID: 28940097	Homozygous	Missense	Pathogenic		0	0	Private	SCV001870437	PMID: 28940097
12DG1176	Joubert syndrome.	Retinal dystrophy, developmental delay, normal kidneys, bilateral hypermetropia, and molar tooth sign on MRI.	Ciliopathy	Neonatal Death	Index	Panel	Yes	Familial	Solved	ARL13B	NM_182896.2:c.599G>A:p.(Arg200His)	NC_000003.11:g.93755508G>A	CM1615722	Homozygous	Missense	Pathogenic		0	0.0002	Founder	RCV001092355	PMID: 27894351
SC1319	Spinal muscular atrophy with congenital bone fractures 2.	Microcephaly, hypertelorism, low set posteriorly rotated ears, flexed arms and fingers, extended legs, talipes equinovarus, fetal akinesia.	Muscular	Terminated	Index	Exome	Yes	Familial	Solved	ASCC1	NM_001198800.2:c.710+1G>A	NC_000010.10:g.73912662C>T	PMID: 28749478	Homozygous	Splice site	Pathogenic	Y	0	0	Private	RCV000855457	PMID: 28749478	Phenotypic expansion
16DG0291	Spinal muscular atrophy with congenital bone fractures 2.	Non immune hydrops.	Muscular	IUFD	Index	Exome	Yes	Familial	Solved	ASCC1	NM_001198800.1:c.871+1G>A	NC_000010.10:g.73892814C>T	CS186898	Homozygous	Splice site	Pathogenic	Y	3.977e-06	0.0003	Founder	SCV001870438	PMID: 28749478
13DG2280	Asparagine synthetase deficiency.	Microcephaly, myoclonus, breathing dysregulation, persistent and refractory seizure associated with central apnea, MRI shows global brain atrophy, cortical gyral simplification, abnormality of brain morphology.	Metabolic	Neonatal death	Index	Exome	Yes	Simplex	Solved	ASNS	NM_001178076.1:c.962G>A:p.(Arg321His)	NC_000007.13:g.97483919C>T	PMID: 30561787	Homozygous	Missense	Pathogenic		5.304e-05	0.001	Founder	SCV001870439	PMID: 27711071
13DG1569	Asparagine synthetase deficiency.	Global developmental delay, microcephaly, spastic quadriplegia, failure to thrive, seizure disorder, and not able to sit or control her head.	Metabolic	Death in childhood	Index	Exome	Yes	Familial	Solved	ASNS	NM_133436.3:c.224A>T:p.(Asn75Ile)	NC_000007.13:g.97498245T>A	PMID: 30214071	Homozygous	Missense	Pathogenic		0	0.0004	Founder	RCV001330620	PMID: 30214071
11DG0870	Microcephaly 5, primary, autosomal recessive.	Lissencephaly and microcephaly	Neurologic	Death in Infancy	Index	Exome	Yes	Familial	Solved	ASPM	NM_001206846.1:c.2551A>T:p.(Ile851Phe)	NC_000001.10:g.197099123T>A	NA	Homozygous	Missense	Likely pathogenic		0	0.0002	Founder	SCV001870440	Unpublished
15DG1281	Hemolytic anemia, congenital, X-linked.	Sever hydrops fetalis and congenital heart disease.	Hematological	Death in infancy	Index	Exome	No	Familial	Solved	ATP11C	NM_173694.4:c.1675+2T>C	NC_000023.10:g.138867383A>G	CS1924937	Hemizygous	Splice site	Pathogenic	Y	0	0.0004	Founder	SCV001870441	PMID: 28749478
19DG1889	Alternating hemiplegia of childhood 2.	Gross motor delay, and seizures.	Neurologic	Death in infancy	Index	Exome	Yes	Simplex	Solved	ATP1A3	NM_001256213.1:c.1198G>A:p.(Glu400Lys)	NC_000019.9:g.42486087C>T	NA	De novo	Missense	Pathogenic		0	0	Private	SCV001870442	Unpublished	De novo
19DG2259	Alternating hemiplegia of childhood 2.	Developmental delay, fine motor and speech delay, blindness, abnormal hair, hypotonia, corpus callosum atrophy on brain MRI.	Neurologic	Death in infancy	Index	Exome	No	simplex	Solved	ATP1A3	NM_001256213.1:c.2440G>A:p.(Gly814Ser)	NC_000019.9:g.42474551C>T	NA	De novo	Missense	Pathogenic		0	0	Private	SCV001870443	Unpublished	De novo
12DG2397	Ehlers-Danlos syndrome, progeroid type, 2.	Multiple arthrogryposis, joint dislocation, aortic stenosis. X-Ray showed fracture of the right femur shaft, developmental dysplasia of the right hip, fractures of the of the left humerus and anterior ends of right 2nd and 3rd ribs, frontal projection of the chest, normal cardiac shadow with no evidence of pleural effusion, pneumothorax.	Skeletal	Death in childhood	Index	Panel	Yes	Simplex	Solved	B3GALT6	NM_080605.3:c.556T>C:p.(Phe186Leu)	NC_000001.10:g.1168214T>C	CM165283	Homozygous	Missense	Pathogenic		0	0	Private	RCV001090033	PMID: 27023906
13DG0312	Multiple joint dislocations, short stature, craniofacial dysmorphism, with or without congenital heart defects.	Dysmorphic features, clubfeet, overlapping fingers, multiple congenital anomalies, congenital osteopenia, anterior displacement of the anus, neonatal seizure, and bilateral cataracts.	Skeletal	Death in infancy	Index	Exome	Yes	Simplex	Solved	B3GAT3	NM_001288722.2:c.245C>T:p.(Pro82Leu)	NC_000011.9:g.62387981G>A	CM165285	Homozygous	Missense	Pathogenic		1.206e-05	0	Private	SCV001870444	Unpublished
12DG1666	Muscular dystrophy-dystroglycanopathy (congenital with brain and eye anomalies), type A, 13	Occipital encephalocele, polycystic kidneys, no polydactyly, and arthrogryposis multiplex.	Ciliopathy	Neonatal death	Index	Exome	Yes	Simplex	Solved	B3GNT1	NM_006876.2:c.1207G>T:p.(Glu403*)	NC_000011.9:g.66113561C>A	NA	Homozygous	Stopgain	Pathogenic	Y	0	0	Private	SCV001870445	PMID: 26123494/PMID: 27894351
13DG1656	Bardet-Biedl syndrome 10.	Abdominal ascites, small short ribs, narrow chest, polydactyly of the hand and feet.	Ciliopathy	Neonatal death	Index	Exome	Yes	Familial	Solved	BBS10	NM_024685.3:c.959_962delGTTA:p.(Ser320Ilefs*5)	NC_000012.11:g.76740803_76740806delTAAC	CD1615731	Homozygous	Frameshift deletion	Pathogenic	Y	0	1e-05	Founder	RCV000672454	PMID: 27894351
13DG0785	Bardet-Biedl syndrome 5.	Severe polyhydramnios, absent stomach, and multiple contracture deformities.	Ciliopathy	Stillbirth	Index	Exome	Yes	Familial	Solved	BBS5	NM_152384.2:c.966dup:p.(Ala323Cysfs*57)	NC_000002.11:g.170361032dup	PMID: 27894351	Homozygous	Stopgain	Pathogenic	Y	0	0	Private	RCV000502319	PMID: 27894351
11DG1647	GRACILE syndrome.	lactic acidosis	Metabolic	Neonatal death	Index	Exome	YES	Familial	Solved	BCS1L	NM_001079866.2:c.441C>T:r.436_460delGTTTTCTTCAACATCCTGGAGGAAG:p.(Val146Leufs*4)	NC_000002.11:g.219526249C>T	CS2014998	Homozygous	Exonic splicing	Pathogenic	Y	0	0.0003	Founder	SCV001870446	PMID: 32552793
20DG0025	GRACILE syndrome.	hyperlactatemia, elevated liver enzymes, hypoglycemia, metabolic acidosis, high GGT, cholestasis.	Mitochondrial	Death in infancy	Index	Exome	yes	Familial	Solved	BCS1L	NM_001079866.2:c.441C>T:r.436_460delGTTTTCTTCAACATCCTGGAGGAAG:p.(Val146Leufs*4)	NC_000002.11:g.219526249C>T	CS2014998	Homozygous	Exonic splicing	Pathogenic	Y	0	0.0003	Founder	SCV001870446	Unpublished
16DG1141	Fanconi anemia, complementation group J.	Bilateral absent radii, and bilateral absent thumbs.	Skeletal	Death in childhood	Index	Exome	Yes	Simplex	Solved	BRIP1	NM_032043.2:c.2392C>T:p.(Arg798*)	NC_000017.10:g.59793412G>A	CM053140	Homozygous	Stopgain	Pathogenic	Y	0.0001581	0.0001	Founder	RCV000005004	Unpublished
14DG1130	No OMIM phenotype	Narrow chest, high arched palate, short neck, brachydactyly, nail hypoplasia, short extremities, small iliac bones with downward spike, trident acetabular roof, partial syndactyly, and respiratory insufficiency.	Skeletal	Neonatal death	Index	Exome	Yes	Familial	Solved	C17orf61	NM_152766.3:c.244_265del:p.(Phe82Glufs*31)	NC_000017.10:g.7306462_7306483del	NA	Homozygous	Frameshift deletion	pathogenic	Y	0	0	Private	RCV000256465	PMID: 27894351
15DG1781	Orofaciodigital syndrome VI.	Occipital encephalocele, dysmorphic facies, midline cleft lip and palate, synpolydactyly, and normal kidneys.	Ciliopathy	Neonatal death	Index	Panel	Yes	Familial	Solved	C5ORF42	NM_023073.3:c.8471-1G>C	NC_000005.9:g.37139473C>G	CS1512542	Homozygous	Splice site	Pathogenic	Y	0	0	Private	RCV000698291	PMID: 27894351
09DG01268	Orofaciodigital syndrome VI.	Encephalocele, cleft palate, congenital heart disease.	Ciliopathy	Neonatal death	Index	Panel	Yes	Familial	Solved	C5ORF42	NM_023073.3:c.7988_7989del:p.(Gly2663Alafs*40)	NC_000005.9:g.37154064_37154065delTC	CD128938	Homozygous	Frameshift deletion	Pathogenic	Y	0	0.0002	Founder	RCV000201763	PMID: 23169490
12DG1641	Joubert syndrome 17.	Encephalocele with large occipital bone defects, CT showed hydrocephalus, vermin hypoplasia, Dandy-Walker malformation, no digital anomalies.	Ciliopathy	Death in infancy	Index	Panel	Yes	Simplex	Solved	C5orf42	NM_023073.3:c.7988_7989del:p.(Gly2663Alafs*40)	NC_000005.9:g.37154064_37154065delTC	CD128938	Homozygous	Stopgain	Pathogenic	Y	0	0.0002	Founder	RCV000201763	PMID: 26112015
14DG0051	Desbuquois dysplasia 1.	Multiple congenital deformities, large head, short stature, short lower and upper extremities and abnormal finger, and wide anterior fontanelle, on mechanical ventilator.	Skeletal	Neonatal death	Index	Panel	YES	Familial	Solved	CANT1	NM_138793.3:c.906_907insGCCGC:p.(Ser303Alafs*21)	NC_000017.10:g.76989932_76989936dup	CI097776	Homozygous	Frameshift insertion	Pathogenic	Y	8.46e-06	0	Private	SCV001870447	PMID: 29620724
15DG0001	Desbuquois dysplasia 1.	Multiple congenital deformities of, large head short stature, short upper and lower extremities, widely opened anterior fontanels.	Skeletal	Neonatal death	Index	Panel	YES	Familial	Solved	CANT1	NM_138793.3:c.902_906dup:p.(Ser303Alafs*21)	NC_000017.10:g.76989932_76989936dup	CI097776	Homozygous	Frameshift insertion	Pathogenic	Y	0	0	Private	RCV000024005	PMID: 29620724
13DG1354	Desbuquois dysplasia 1.	Kyphosis, joint laxity, narrow chest, disproportionate short-limbs, short stature, and abnormally shaped face.	Skeletal	Neonatal death	Index	Panel	Yes	Simplex	Solved	CANT1	NM_138793.3:c.902_906dupGCGCC:p.(Ser303Alafs*21)	NC_000017.10:g.76989932_76989936dup	CI097776	Homozygous	Frameshift insertion	Pathogenic	Y	8.46e-06	0	Private	RCV000024005	PMID: 29620724
15DG2387	Desbuquois dysplasia 1.	Kyphosis, Joint laxity, narrow chest, short stature, disproportionate short-limb, abnormal facial shape.	Skeletal	Neonatal death	Index	Panel	Yes	Familial	Solved	CANT1	NM_138793.2:c.906_906insGCGCC:p.(Ser303Alafs*21)	NC_000017.10:g.76989932_76989936dup	CI097776	Homozygous	Frameshift insertion	Pathogenic	Y	8.46e-06	0	Private	RCV000024005	PMID: 29620724
13DG1595	Meckel syndrome 6.	Decreased fetal movement, oligohydramnios, dysmorphic facial features, midline cleft lip, high arched palate, agenesis of corpus callosum, occipital encephalocele.	Ciliopathy	Neonatal death	Duo	Panel	Yes	Familial	Solved	CC2D2A	NM_001080522.2:c.4531T>C:p.(Trp1511Arg)	NC_000004.11:g.15601186T>C	CM135651	Heterozygous parents	Missense	Pathogenic		0	0.0003	Founder	RCV001175193	PMID: 26123494/ PMID: 27894351
14DG1342	Meckel syndrome 6.	Microcephaly, agenesis of corpus callosum, occipital encephalocele, multicystic kidney, hypotonia, and IUFR.	Ciliopathy	Neonatal death	Duo	Panel	Yes	Familial	Solved	CC2D2A	NM_001080522.2:c.3084delG:p.(Lys1029Argfs*3)	NC_000004.11:g.15565047delG	CD094698	Heterozygous parents	Frameshift deletion	Pathogenic	Y	1.47e-05	0.0001	Founder	RCV001060313	PMID: 27894351
14DG1839	Meckel syndrome 6.	Recurrent pregnancies with Meckel syndrome-affected fetuses.	Ciliopathy	Neonatal death	Duo	Panel	Yes	Familial	Solved	CC2D2A	NM_001080522.2:c.3084delG:p.(Lys1029Argfs*3)	NC_000004.11:g.15565047delG	CD094698	Heterozygous parents	Frameshift deletion	Pathogenic	Y	1.47e-05	0.0001	Founder	RCV001060313	PMID: 27894351
11DG0335	Meckel syndrome 6.	Microcephaly, sloping forehead, cleft palate, occipital encephalocele, hydrocephalus, pulmonary hypoplasia, polycystic kidneys, and oligohydramnios.	Ciliopathy	Neonatal death	Index	Panel	yes	Simplex	Solved	CC2D2A	NM_001080522.2:c.3084delG:p.(Lys1029Argfs*3)	NC_000004.11:g.15565047delG	CD094698	Homozygous	Frameshift deletion	Pathogenic	Y	1.47e-05	0.0001	Founder	RCV001060313	PMID: 23169490
11DG0340	Meckel syndrome 6.	Microcephaly, sloping forehead, occipital encephalocele, anencephaly, Arnold Chiari malformation, PDA, pulmonary hypoplasia, polycystic kidneys, and oligohydramnios.	Ciliopathy	Neonatal death	Index	Exome	yes	Simplex	Solved	CC2D2A	NM_001080522.2:c.3084delG:p.(Lys1029Argfs*3)	NC_000004.11:g.15565047delG	CD094698	Homozygous	Frameshift deletion	Pathogenic	Y	1.47e-05	0.0001	Founder	RCV001060313	PMID: 23169490
11DG0840	Meckel syndrome 6.	Microcephaly, Potter-like facies, sloping forehead, hypertelorism, low set ears, microphthalmia, macrostomia, short webbed neck, occipital encephalocele, cerebral hypoplasia, pulmonary hypoplasia, polycystic kidneys, oligohydramnios, syndactyly, polydactyly, bowed long bones, and talipes.	Ciliopathy	Neonatal death	Index	Exome	Yes	familial	Solved	CC2D2A	NM_001080522.2:c.4531T>C:p.(Trp1511Arg)	NC_000004.11:g.15601186T>C	CM135651	Homozygous	Missense	Pathogenic		0	0.0003	Founder	RCV001175193	PMID: 23169490
12DG2299	Meckel syndrome 6.	Polydactyly, polycystic kidney, and occipital encephalocele.	Ciliopathy	Neonatal death	Index	Exome	Yes	familial	Solved	CC2D2A	NM_001080522.2:c.3084delG:p.(Lys1029Argfs*3)	NC_000004.11:g.15565047delG	CD094698	Homozygous	Frameshift deletion	Pathogenic	Y	1.47e-05	0.0001	Founder	RCV001060313	PMID: 26123494/PMID: 27894351
11DG1839	Meckel syndrome 6.	Occipital encephalocele, hydrocephalus, polycystic kidney, Arnold Chiari malformation, cerebral hypoplasia, syndactyly, low set ears, and short neck, .	Ciliopathy	Neonatal death	Index	Exome	Yes	Simplex	Solved	CC2D2A	NM_001080522.2:c.3084delG:p.(Lys1029Argfs*3)	NC_000004.11:g.15565047delG	CD094698	Homozygous	Frameshift deletion	Pathogenic	Y	1.47e-05	0.0001	Founder	RCV001060313	PMID: 23169490
11DG2162	Meckel syndrome 6.	Microcephaly, Potter-like facies, sloping forehead, hypertelorism, low set ears, macrostomia, occipital encephalocele, hydrocephalus, Arnold Chiari malformation, polycystic kidneys, polydactyly, talipes, and oligohydramnios.	Ciliopathy	Stillbirth	Index	Exome	yes	Simplex	Solved	CC2D2A	NM_001080522.2:c.4531T>C:p.(Trp1511Arg)	NC_000004.11:g.15601186T>C	CM135651	Homozygous	Missense	Pathogenic		0	0.0003	Founder	RCV001175193	PMID: 23169490
11DG2302	Meckel syndrome 6.	Occipital encephalocele, and polycystic kidneys.	Ciliopathy	Terminated	Index	Exome	yes	Familial	Solved	CC2D2A	NM_001080522.2:c.3084delG:p.(Lys1029Argfs*3)	NC_000004.11:g.15565047delG	CD094698	Homozygous	Frameshift deletion	Pathogenic	Y	1.47e-05	0.0001	Founder	RCV001060313	PMID: 23169490
12DG1769	Meckel syndrome 6.	Occipital encephalocele, and polycystic kidneys.	Ciliopathy	Terminated	Index	Exome	Yes	Familial	Solved	CC2D2A	NM_001080522.2:c.3084delG:p.(Lys1029Argfs*3)	NC_000004.11:g.15565047delG	CD094698	Homozygous	Frameshift deletion	Pathogenic	Y	1.47e-05	0.0001	Founder	RCV001060313	PMID: 26123494/PMID: 27894351
12DG1875	Meckel syndrome 6.	Hydrocephalus, occipital encephalocele, and polycystic kidneys.	Ciliopathy	Stillbirth	Index	Exome	Yes	Familial	Solved	CC2D2A	NM_001080522.2:c.3084delG:p.(Lys1029Argfs*3)	NC_000004.11:g.15565047delG	CD094698	Homozygous	Frameshift deletion	Pathogenic	Y	1.47e-05	0.0001	Founder	RCV001060313	PMID: 27894351
12DG2194	Meckel syndrome 6.	Occipital encephalocele, and polycystic kidneys.	Ciliopathy	Terminated	Index	Exome	Yes	Familial	Solved	CC2D2A	NM_001080522.2:c.3084delG:p.(Lys1029Argfs*3)	NC_000004.11:g.15565047delG	CD094698	Homozygous	Frameshift deletion	Pathogenic	Y	1.47e-05	0.0001	Founder	RCV001060313	PMID: 26123494/PMID: 27894351
13DG1176	Meckel syndrome 6.	Microcephaly, polydactyly, occipital encephalocele, and polycystic kidneys.	Ciliopathy	Neonatal death	Index	Exome	Yes	Familial	Solved	CC2D2A	NM_001080522.2:c.3992A>G:p.(Tyr1331Cys)	NC_000004.11:g.15587796A>G	CM159480	Homozygous	Missense	Pathogenic		0	0	Private	RCV001261604	PMID: 26123494/PMID: 27894351
13DG1199	Meckel syndrome 6.	Polydactyly, occipital encephalocele, and polycystic kidneys.	Ciliopathy	Neonatal death	Index	Exome	Yes	Simplex	Solved	CC2D2A	NM_001080522.2:c.3850C>T:p.(Arg1284Cys)	NC_000004.11:g.15581669C>T	CM120107	Homozygous	Missense	Pathogenic		4.015e-06	0	Private	RCV001261604	PMID: 26123494/PMID: 27894351
13DG1929	Meckel syndrome 6.	Oesophageal atresia, occipital encephalocele, and polycystic kidneys.	Ciliopathy	Neonatal death	Index	Panel	Yes	Familial	Solved	CC2D2A	NM_001080522.2:c.3084delG:p.(Lys1029Argfs*3)	NC_000004.11:g.15565047delG	CD094698	Homozygous	Frameshift deletion	Pathogenic	Y	1.47e-05	0.0001	Founder	RCV001060313	PMID: 26123494/PMID: 27894351
14DG1210	Meckel syndrome 6.	Occipital encephalocele, and polycystic kidney.	Ciliopathy	Neonatal death	Index	Exome	Yes	Familial	Solved	CC2D2A	NM_001080522.2:c.3084delG:p.(Lys1029Argfs*3)	NC_000004.11:g.15565047delG	CD094698	Homozygous	Frameshift deletion	Pathogenic	Y	1.47e-05	0.0001	Founder	RCV001060313	PMID: 27894351
14DG1256	Meckel syndrome 6.	Occipital encephalocele, severe oligohydramnios, agenesis of corpus callosum, dilatation of anterior horns of lateral ventricles, Chiari malformation, polycystic kidney, and polydactyly,	Ciliopathy	Neonatal death	Index	Exome	Yes	Familial	Solved	CC2D2A	NM_001080522.2:c.3084delG:p.(Lys1029Argfs*3)	NC_000004.11:g.15565047delG	CD094698	Homozygous	Frameshift deletion	Pathogenic	Y	1.47e-05	0.0001	Founder	RCV001060313	PMID: 27894351
15DG0464	Meckel syndrome 6.	Occipital encephalocele, polydactyly, polycystic kidneys, ambiguous genitalia, and club feet.	Ciliopathy	IUFD	Index	Panel	Yes	Familial	Solved	CC2D2A	NM_001080522.2:c.4555T>C:p.(Trp1519Arg)	NC_000004.11:g.15601210T>C	CM159477	Homozygous	Missense	Pathogenic		0	0	Private	RCV001261606	PMID: 27894351
15DG2341	Meckel syndrome 6.	Ventriculomegaly, polycystic kidneys, polydactyly, anhydramnios, polycystic kidneys, absent vermis, dilated posterior fossa, absent cavum septum pellucidum, and frontal bossing and no encephalocele.	Ciliopathy	Neonatal death	Index	Panel	Yes	Simplex	Solved	CC2D2A	NM_001080522.2:c.4531T>C:p.(Trp1511Arg)	NC_000004.11:g.15601186T>C	CM135651	Homozygous	Missense	Pathogenic		0	0.0003	Founder	RCV001175193	PMID: 27894351
13DG2106	Meckel syndrome 6.	Microcephaly, microphthalmia, polycystic kidneys, and abnormal feet, cleft lip and palate, no occipital encephalocele and no polydactyly.	Ciliopathy	Neonatal death	Index	Exome	No	Familial	solved	CC2D2A	NM_001080522.2:c.3084delG:p.(Lys1029Argfs*3)	NC_000004.11:g.15565047delG	CD094698	Homozygous	Frameshift deletion	Pathogenic	Y	1.47e-05	0.0001	Founder	RCV001060313	PMID: 27894351
15DG0235	Meckel syndrome 6.	Fetus with occipital encephalocele, enlarged polycystic kidneys, and polydactyly.	Ciliopathy	IUFD	Index	Exome	Yes	Simplex	Solved	CC2D2A	NM_001080522.2:c.4531T>C:p.(Trp1511Arg)/ NM_001080522.2:c.2339-2A>C	NC_000004.11:g.15601186T>C/ NC_000004.11:g.15554779A>C	CM135651/PMID:32055034	Compound heterozygous	missense/splice site	Pathogenic	Y	0/0	0.0003/0.0001	Founder	RCV001175193	PMID: 27894351
16DG0080	Meckel syndrome 6.	Newborn with occipital encephalocele, enlarged polycystic kidneys, cerebellar vermis hypoplasia, but no polydactyly.	Ciliopathy	Neonatal death	Index	Panel	Yes	Familial	Solved	CC2D2A	NM_001080522.2:c.3084delG:p.(Lys1029Argfs*3)	NC_000004.11:g.15565047delG	CD094698	Homozygous	Frameshift deletion	Pathogenic	Y	1.47e-05	0.0001	Founder	RCV000294687	PMID:32055034
16DG0474	Meckel syndrome 6.	Enlarged bilateral polycystic kidneys, occipital encephalocele and anhydrominos.	Ciliopathy	Terminated	Index	Exome	Yes	Familial	Solved	CC2D2A	NM_001080522.2:c.4531T>C:p.(Trp1511Arg)	NC_000004.11:g.15601186T>C	CM135651/ CM120108	Homozygous	Missense	Pathogenic		0	0.0003	Founder	RCV001175193	PMID: 31130284
16DG0589	Meckel syndrome 6.	Occipital encephalocele, enlarged polycystic kidneys, ventriculomegaly, and anhydramnios.	Ciliopathy	Stillbirth	Index	Panel	Yes	Familial	Solved	CC2D2A	NM_001080522.2:c.3084delG:p.(Lys1029Argfs*3)	NC_000004.11:g.15565047delG	CD094698	Homozygous	Frameshift deletion	Pathogenic	Y	1.47e-05	0.0001	Founder	RCV000294687	PMID:32055034
19DG1027	Meckel syndrome 6.	Occipital encephalocele, polycystic kidneys, and polydactyly.	Ciliopathy	Stillbirth	Index	Exome	Yes	Familial	Solved	CC2D2A	NM_001080522.2:c.3850C>T:p.(Arg1284Cys)	NC_000004.11:g.15581669C>T	CM120107	Homozygous	Missense	Pathogenic		4.015e-06	0	Private	RCV001261604	PMID: 31130284
19DG1891	Meckel syndrome 6.	Decreased fetal movements, Global developmental delay, dysmorphic facies, abnormal breathing pattern, hydrocephalus, occipital encephalocele, epilepsy, hypotonia, and polycystic kidneys with renal failure.	Ciliopathy	Neonatal death	Index	Exome	Yes	Familial	Solved	CC2D2A	NM_001080522.2:c.3084delG:p.(Lys1029Argfs*3)	NC_000004.11:g.15565047delG	CD094698	Homozygous	Frameshift deletion	Pathogenic	Y	1.47e-05	0.0001	Founder	RCV000294687	PMID:32055034
19DG2164	Meckel syndrome 6.	Polycystic kidney and hydrocephalus.	Ciliopathy	Death in infancy	Duo	Exome	Yes	Familial	Solved	CC2D2A	NM_001080522.2:c.3084delG:p.(Lys1029Argfs*3)	NC_000004.11:g.15565047delG	CD094698	Heterozygous parents	Frameshift deletion	Pathogenic	Y	1.47e-05	0.0001	Founder	RCV000294687/RCV000049713	PMID: 31130284
16DG1067	Meckel syndrome 6.	Multicystic kidney dysplasia, occipital encephalocele, polydactyly, microcephaly, bradycardia, oligohydramnios, and breathing dysregulation.	Ciliopathy	Neonatal death	Index	Exome	Yes	Familial	Solved	CC2D2A	NM_001080522.2:c.4555T>C:p.(Trp1519Arg) /NM_001080522.2:c.3084delG:p.(Lys1029Argfs*3)	NC_000004.11:g.15565047delG/ NC_000004.11:g.15601210T>C	CM135651/CD094698	Compound heterozygous	Missense/frameshift deletion	Pathogenic	Y	0/0.0000147	0.0001/ 0.0002	Founder	RCV001261606/RCV001060313	Unpublished
11DG0416	Short-rib thoracic dysplasia 13 with or without polydactyly.	Skeletal dysplasia, polydactyly, narrow chest, short extremities, synpolydactyly, cerebellar hypoplasia, and Dandy-Walker malformation.	Ciliopathy	IUFD	Index	Exome	Yes	Simplex	Solved	CEP120	NM_153223.3:c.595G>C:p.(Ala199Pro)	NC_000005.9:g.122734847C>G	CM151303	Homozygous	Missense	Pathogenic		2.813e-05	0.0002	Founder	RCV000169771	PMID: 25361962/PMID: 27894351 // PMID: 29620724 // PMID: 27711071 // PMID: 32552793
13DG1526	Short-rib thoracic dysplasia 13 with or without polydactyly.	Narrow chest, dysmorphic facies, relative macrocephaly, hypertelorism, midline cleft lip (notch), short extremities, synpolydactyly, short horizontal ribs, normal spine, dysplastic small pelvic bones, narrow sciatic notch, round ended femur, small tibia and fibula, hypoplastic middle and distal phalanges.	Ciliopathy	Neonatal death	Index	Panel	Yes	Simplex	Solved	CEP120	NM_153223.3:c.595G>C:p.(Ala199Pro)	NC_000005.9:g.122734847C>G	NA	Homozygous	Missense	Pathogenic		2.813e-05	0.0002	Founder	RCV000169771	PMID: 25361962/PMID: 27894351 // PMID: 29620724
11DG0293	Meckel syndrome 4.	Early death, microcephaly, potter-like facies, sloping head, microphthalmia, low-set ears, short webbed neck, occipital encephalocele, polycystic kidneys, ambiguous genitalia, and polydactyly.	Ciliopathy	Neonatal death	Duo	Exome	Yes	Familial	Solved	CEP290	NM_025114.3:c.613C>T:p.(Arg205*)	NC_000012.11:g.88524101G>A	CM072940	Heterozygous parents	Stopgain	Pathogenic	Y	4.114e-06	0	Private	RCV000001407	PMID: 23169490
11DG0364	Meckel syndrome 4	Microcephaly, variable prenatal growth deficiency, occipital encephalocele, anencephaly, pulmonary hypoplasia, and polycystic kidneys.	Ciliopathy	Neonatal death	Index	Exome	Yes	Simplex	Solved	CEP290	NM_025114.3:c.1860_1863del:p.(Arg621Ilefs*2)	NC_000012.11:g.88508921_88508924del	CD072350	Homozygous	Frameshift deletion	Pathogenic	Y	0	6e-05	Founder	RCV001220534	PMID: 23169490
14DG0100	Meckel syndrome 4	Hydrocephalus, Dandy-Walker malformation, occipital encephalocele, and polycystic kidneys.	Ciliopathy	Neonatal death	Index	Panel	Yes	Simplex	Solved	CEP290	NM_025114.3:c.3190del:p.(Met1064*)	NC_000012.11:g.88487666del	CD159482	Homozygous	Frameshift deletion	Pathogenic	Y	0	0	Private	RCV000171470	PMID: 26123494/PMID: 27894351
15DG1167	Meckel syndrome 4	Occipital encephalocele, polycystic kidneys, and oligohydramnios.	Ciliopathy	Stillbirth	Index	Panel	No	Simplex	Solved	CEP290	NM_025114.3:c.673_674del:p.(Leu225Asnfs*4)	NC_000012.11:g.88523649_88523650del	CD1615696	Homozygous	Frameshift deletion	Pathogenic	Y	0	0	Private	RCV001261603	PMID: 27894351
15DG0637	No OMIM phenotype	Encephalocele and dysplastic kidneys but no polydactyly.	Ciliopathy	Stillbirth	Duo	Exome	Yes	Simplex	Solved	CEP295	NM_033395.1:c.2603delA:p.(Gln868Argfs*25)	NC_000011.9:g.93430681delA	NA	Heterozygous parents	Frameshift deletion	Pathogenic	Y	0	0	Private	RCV001175198	PMID: 27894351
19DG1419	Multinucleated neurons, anhydramnios, renal dysplasia, cerebellar hypoplasia, and hydranencephaly.	Anhydramnios, echogenic kidneys, hypoplastic lungs with small chest, microcephaly, and holoprosencephaly.	Ciliopathy	Stillbirth	Index	Exome	Yes	Simplex	Solved	CEP55	NM_001127182.2:c.807T>G:p.(Tyr269*)	NC_000010.10:g.95276819T>G	CM1924717	Homozygous	Stopgain	Pathogenic	Y	0	0	Private	NM_001127182.2:c.807T>G:	PMID: 31130284
17DG0813	Multiple pterygium syndrome, lethal type.	Prominent ventricles, cervical meningocele with encephalocele, ascites and bilateral pleural effusion.	Muscular	IUFD	Duo	Exome	Yes	Familial	Ambiguous	CHRNA1	NM_000079.4:c.254T>C:p.(Leu85Pro)	NC_000002.11:g.175622384A>G	CM1924482	Heterozygous parents	Missense	VUS		0	0.0006	Founder	SCV001870448	PMID: 31130284
10DG0827	Multiple pterygium syndrome, lethal type.	Prenatal ultrasound showed hypokinesia, growth retardation, joint contractures, cleft palate, facial dysmorphism with low set ears, hypertelorism, and micrognathia.	Muscular	IUFD	Index	Exome	Yes	Familial	Ambiguous	CHRNA1	NM_001039523.3:c.760C>T:p.(Arg254Cys)	NC_000002.11:g.175618324G>A	CM1924482	Homozygous	Missense	VUS		7.954e-06	0	Private	SCV001870449	PMID: 23037934
17DG0107	Multiple pterygium syndrome, lethal type.	Club foot, oligohydramnios, cystic hygroma, skin edema, fixed flexion of upper limb, and recurrent fetal loss.	Muscular	Neonatal death	Index	Exome	Yes	Familial	Ambiguous	CHRNG	NM_005199.5:c.1180C>G:p.(Pro394Ala)	NC_000002.11:g.233409221C>G	NA	Homozygous	Missense	VUS		5.32e-05	0.0001	Founder	SCV001870450	PMID: 31130284
13DG1867	Microcephaly 17, primary.	Marked contracture deformities in the hand (clenched hands), unable to extend upper limb and lower, ichthyotic lesions in the face, lower limbs and upper limbs, antenatal sonar showed absent kidney	Neurologic	Death in childhood	Index	Exome	Yes	Simplex	Solved	CIT	NM_001206999.1:c.1111+1G>A:p.(Gly353_371delinsAla)	NC_000012.11:g.120260623C>T	CS169038	Homozygous	Splice site	Pathogenic	Y	0	0.0004	Founder	RCV000240615	PMID: 27503289
15DG2109	?Leukodystrophy, hypomyelinating, 20 disease	Dandy walker malformation, agenesis corpus coliseum , ventriculomegaly, and mild atrophy of the brain stem.	Neurologic	Neonatal death	Index	Exome	Yes	Familial	Solved	CNP	NM_033133.5:c.245C>T:p.(Ser82Leu)	NC_000017.10:g.40120327C>T	CM205172	Homozygous	Missense	Pathogenic		0	0	Private	RCV001263540	PMID:32128616
15DG0002	Lethal congenital contracture syndrome 7.	Antenatal ultrasound revealed arthrogryposis and poor limb movement, polyhydramnios, postnatal minimal body movement but, no significant contractures.	Skeletal	Stillbirth	Index	Exome	No	Simplex	Solved	CNTNAP1	NM_003632.2:c.2515C>T:p.(Arg839Trp)	NC_000017.10:g.40843994C>T	NA	Homozygous	Missense	Pathogenic		3.984e-06	0.0008	Founder	SCV001870451	Unpublished
15DG1315	Fibrochondrogenesis 2.	Non immune hydrops, micromelia, craniofacial dysmorphia	Skeletal	Terminated	Index	Exome	Yes	Familial	Solved	COL11A2	NM_080679.3:c.1550dupC:p.(Gly518Trpfs*111)	NC_000006.11:g.33145910dupG	PMID: 28749478	Homozygous	Frameshift insertion	Pathogenic	Y	0	0	Private	SCV001870452	PMID: 28749478
18DG0082	CPT II deficiency, lethal neonatal.	hydrocephalus, Dandy-Walker malformation, and polycystic kidneys.	Metabolic	Death in infancy	Index	Exome	Yes	Familial	Solved	CPT2	NM_000098.2:c.240_241del:p.(Glu81Thrfs*7)	NC_000001.10:g.53668001_53668002del	CD2011987	Homozygous	Frameshift deletion	Pathogenic	Y	0	9e-05	Founder	RCV001175200	PMID: 28556411
13DG0643	Short stature with microcephaly and distinctive facies.	Characteristic facies, hypoplastic terminal phalanges, osteopenia, albinoid fundus, markedly impaired retinal function, recurrent infections, persistent anaemia with anisopoikilocytosis, MRI showed increase white matter signal and hypogenesis of corpus callosum.	Neurologic	Death in infancy	Duo	Exome	Yes	Familial	Solved	CRIPT	NM_014171.4:c.141delT:p.(Phe47Leufs*84)	NC_000002.11:g.46850906delT	CD140795	Heterozygous parents	Frameshift deletion	Pathogenic	Y	0	0	Private	RCV000116207	PMID: 24389050
12DG0864	Joubert syndrome 21.	Anencephaly, occipital encephalocele, no polydactyly, and polycystic kidneys.	Ciliopathy	Terminated	Index	Exome	Yes	Familial	Solved	CSPP1	NM_024790.6:c.2244_2247delAAGA:p.(Glu750Lysfs*7)	NC_000008.10:g.68070699_68070702delAAGA	CD140096	Homozygous	Frameshift deletion	Pathogenic	Y	7.36e-06	0.0002	Founder	RCV000162164	PMID: 24360803
14DG0497	Joubert syndrome 21.	Encephalocele, and cleft lip.	Ciliopathy	Terminated	Index	Exome	yes	Familial	Solved	CSPP1	NM_024790.6:c.2244_2247delAAGA:p.(Glu750Lysfs*7)	NC_000008.10:g.68070699_68070702delAAGA	CD140096	Homozygous	Frameshift deletion	Pathogenic	Y	0	0.0002	Founder	RCV000162164	PMID: 25997910
14DG1321	Joubert syndrome 21.	Cleft lip and palate, coloboma of iris, congenital glaucoma, microphthalmia, ventriculomegaly, molar teeth, skeletal survey showed trident acetabulum,	Ciliopathy	Death in infancy	Index	Exome	Yes	Simplex	Solved	CSPP1	NM_024790.6:c.2708delA:p.(Asn903Metfs*2)	NC_000008.10:g.68076638delA	CD140098	Homozygous	Stopgain	Pathogenic	Y	0	0	Private	RCV000201696	PMID: 27894351
13DG1635	Galactosialidosis.	Recurrent non-immune Hydrops	Metabolic	IUFD	Duo	Exome	Yes	Familial	Solved	CTSA	NM_000308.2:c.649del:p.(Ser217Profs*41)	NC_000020.10:g.44521514del	NA	Homozygous	Frameshift deletion	Pathogenic	Y	0	0	Private	SCV001870453	PMID: 26036949
16DG0610	Galactosialidosis.	34 weeks fetus antenatally diagnosed with non immune hydrops fetalis, dysmorphic features with low-set ears, a depressed nasal bridge, deeply seated eyes, club foot, massive ascites, severe subcutaneous edema, pleural effusion, severe pericardial effusion, heart rate less than 30 beats per minute, irregular heart beats, followed by infrequent gasps, and eventually lost heart rhythm and died.	Metabolic	Neonatal death	Index	Exome	YES	Familial	Solved	CTSA	NM_000308.2:c.521T>C:p.(Leu174Pro)	NC_000020.10:g.44521440T>C	NA	Homozygous	Missense	likely pathogenic		0	0	Private	SCV001905471	PMID: 28749478
13DG0626	Ceroid lipofuscinosis, neuronal, 10	Microcephaly and hyperplexia.	Neurologic	Neonatal death	Index	Exome	Yes	Familial	Solved	CTSD	NM_001909.5:c.1155_1169dupGGGCGACGTCTTCAT:p.(Phe389_Ile390insMetGlyAspValPhe)	NC_000011.9:g.1774803_1774817dupATGAAGACGTCGCCC	NA	Homozygous	Non-frameshift inseration	likely Pathogenic		0	0	Private	RCV000162114	PMID: 30214071
14DG0993	Microcephaly, facial dysmorphism, renal agenesis, and ambiguous genitalia syndrome.	Microcephaly, absent corpus callosum, micrognathia, VSD, single kidneys, overriding toes, abnormal large ears, fisted hands, clubbed feet, IUGR.	MCA	Neonatal death	Index	Exome	Yes	Familial	Solved	CTU2	NM_001012762.1:c.873G>A:r.738_873del;p.(Thr247Alafs*21)	NC_000016.9:g.88779855G>A	CS167719	Homozygous	exonic splicing	Pathogenic	Y	1.03e-05	0.0004	Founder	RCV000709622	PMID:26633546
20DG0001	Microcephaly, facial dysmorphism, renal agenesis, and ambiguous genitalia syndrome.	Multiple congenital anomalies included, atrial septal defect, ventricular septal defect, failure to thrive, microcephaly, cleft lip and palate, facial dysmorphism, brain atrophy, and tonic clonic seizures.	MCA	Death in infancy	Index	Exome	Yes	Simplex	Solved	CTU2	NM_001012762.1:c.873G>A:r.738_873del;p.(Thr247Alafs*21)	NC_000016.9:g.88779855G>A	CS167719	Homozygous	exonic splicing	Pathogenic	Y	1.03e-05	0.0004	Founder	RCV000709622	Unpublished
14DG1883	Microcephaly, facial dysmorphism, renal agenesis, and ambiguous genitalia syndrome	Severe symmetrical growth restriction, microcephaly, ambiguous genitalia, prominent cisterna magna, absent left kidney.	Neurologic	Death in infancy	Index	Exome	Yes	Familial	Solved	CTU2	NM_001012762.3:c.873G>A:r.738_873del;p.(Thr247Alafs*21)	NC_000016.9:g.88779855G>A	CS167719	Homozygous	exonic splicing	Pathogenic	Y	1.03e-05	0.0004	Founder	RCV000709622	PMID:26633546
20DG1176	Deafness, autosomal dominant 1, with or without thrombocytopenia	Cerebral palsy, metabolic encephalopathy, recurrent chest infection, immunodeficiency and Hodgkin lymphoma.	Na	Death in childhood	Index	Exome	yes	Simplex	Solved	DIAPH1	NM_001079812.2:c.2305C>T:(p.Gln769*)	NC_000005.9:g.140953085G>A	NA	Homozygous	Stopgain	Pathogenic	Y	0	0.0001	Founder	RCV000201793	Unpublished
13DG1520	Pyruvate dehydrogenase E2 deficiency.	Global developmental delay, agenesis of corpus callosum, strawberry head, hypoplastic cerebellum, cleft hand and finger, polydactyly, and short skeleton.	Metabolic	Neonatal death	Index	Exome	Yes	Simplex	Solved	DLAT	NM_001931.4:c.975G>A:(r.788_975del;p.(Phe264Glyfs*32)	NC_000011.9:g.111908184G>A	NA	Homozygous	Exonic splicing	Pathogenic	Y	0	0.0004	Founder	SCV001870455	PMID: 32552793
20DG1024	No OMIM phenotype	Developmental delay, hypertelorism, asymmetric head, facial dysmorphism, and hypotonia.	Novel gene	Neonatal death	Index	Exome	Yes	Familial	Ambiguous	DMAP1	NM_019100:c.511T>C:p.(Phe171Leu)	NC_000001.10:g.44684100T>C	CM1924721	Homozygous	Missense	VUS (novel gene)		0	0	Private	SCV001870456	PMID: 31130284
15DG2154	Microcephaly, short stature, and limb abnormalities .	Ultrasound at gestational age 13 week plus 4 days, crown-rump length 52.2 mm equal to 12 weeks plus 3 days, abnormal upper and lower limb, micrognathia, low-set ears, and short neck.	MCA	IUFD	Index	Exome	Yes	Familial	Solved	DONSON	NM_017613.3:c.1047-9A>G	NC_000021.8:g.34954370T>C	CS174815	Homozygous	Splice site	Pathogenic	Y	5.658e-05	0.0004	Founder	RCV000496971	PMID: 28191891 PMID: 30214071
11DG1541	Microcephaly, short stature, and limb abnormalities .	Cleft Palate, microcephaly, failure to thrive, hyperactivity, short stature, and development delay,	MCA	Death in childhood	Index	Exome	Yes	Familial	Solved	DONSON	NM_ 017613.3:c.786-22A>G	NC_000021.8:g.34955994T>C	CS1618738	Homozygous	Splice site	Pathogenic	Y	0	0.0004	Founder	RCV001261589	PMID: 28191891 PMID: 24389050, PMID: 30214071, PMID: 27711071, PMID: 32552793
11DG1808	Microcephaly, short stature, and limb abnormalities.	Primordial dwarfism, growth parameters at birth below were below 3rd centile, micro-trigonocephalic head with close anterior fontanel, narrow and sloping forehead, beaked nose, skeleton, hands and feet were small for age, early motor and cognitive developmental retardation, brain CT scan showed small brain with lack of appropriate sulci and gyration with diffuse subcortical hypodensity.	MCA	Death in childhood	Index	Exome	Yes	Familial	Solved	DONSON	NM_ 017613.3:c.786-22A>G	NC_000021.8:g.34955994T>C	CS1618738	Homozygous	Splice site	Pathogenic	Y	0	0.0004	Founder	RCV001261589	PMID: 28191891, PMID: 32552793
19DG1418	Developmental delay with short stature, dysmorphic facial features, and sparse hair.	Ventricular septal defect, failure to thrive, growth retardation, microcephaly, fine and gross motor delay, speech delay, intellectual disability, facial dysmorphism, hypotonia, abnormal hair	MCA	Death in childhood	Index	Exome	YES	Familial	Solved	DPH1	NM_001383.3:c.701T>C:p.(Leu234Pro)	NC_000017.10:g.1943054T>C	NA	Homozygous	Missense	Pathogenic		4.007e-06	0	Private	SCV001870457	Unpublished
14DG1134	upper limb dysplasia and absent radii.	Aplasia involving bones of the upper limbs.	Skeletal	Death in infancy	Index	Chromosomal microarray	Yes	Simplex	Solved	Dual deletion of TBX5 and TBX3	de novo a large chromosomal deletionchr12q24.13-q24.21 deletion of 2528kb (113120652-115362584) involving RPH3A, OAS1, OAS3, OAS2, DTX1, RASAL1, CCDC42B, DDX54, C12orf52, IQCD, TPCN1, SLC24A6, PLBD2, SDS, SDSL, LHX5, RBM19, TBX5, LOC255480, TBX3. dual deletion of TBX5 and TBX3	NC_000012.11:g.113120652_115362584del	PMID: 26633546	Heterozygous	chromosomal deletion	Pathogenic	Y	0	0	Private	SCV001870552	PMID: 26633546
15DG0267	Holoprosencephaly.	Holoprosencephaly, macrocephaly, separated sutures hypotelorism, microphthalmia, depressed nasal bridge, low-set ears, posteriorly rotated ears, and adducted thumb.	Neurologic	Neonatal death	Index	Chromosomal microarray	Yes	Simplex	solved	Dual deletion of ZIC2 and ZIC5	chromosomal deletion that encompass (chr13q32.2-32.3) STK24, SLC15A1, DOCK9, UBAC2-AS1, UBAC2, MIR548AN, GPR18, GPR183, FKSG29, MIR623, TM9SF2, CLYBL, MIR4306, ZIC5, ZIC2, PCCA, PCCA-AS1, A2LD1, TMTC4, NALCN-AS1)	NC_000013.10:g.99162946_101376965del	NA	Homozygous	chromosomal deletion	Pathogenic	Y	0	0	Private	SCV001905472	Unpublished
17DG0953	Short-rib thoracic dysplasia 3 with or without polydactyly, 613091 (3).	Fetus with NIHF, ultrasound showed pleural effusion, skin edema, and intrauterine fetal death at 30 week.	Ciliopathy	Stillbirth	Duo	Exome	YES	Familial	Solved	DYNC2H1	NM_001080463.2:c.3331G>A:p.(Glu1111Lys)	NC_000011.9:g.103025208G>A	CM1924685	Homozygous	Missense	Pathogenic		0	0	Private	SCV001870458	Unpublished
15DG2249	Mitochondrial short-chain enoyl-CoA hydratase 1 deficiency.	Premature delivery at 34 weeks of gestation with very low birth weight (1030gm), low Apgar score 6 and 8 in the 1st and 5th minutes respectively, delivered via C/S due to breech presentation, fetal growth restriction, oligohydramnios.	Metabolic	Neonatal death	Index	Exome	YES	Familial	Solved	ECHS1	NM_004092.3: c.88+5G>A	NC_000010.10:g.135186745C>T	CS173730	Homozygous	Splice site	Pathogenic	Y	7.975e-05	0.001	Founder	RCV000656340	PMID: 27905109
18DG0247	No OMIM phenotype	Hydrocephalus, congenital heart disease and multiple congenital anomalies, recurrent fetal losses.	Novel gene	IUFD	Duo	Exome	Yes	Familial	Ambiguous	EHBP1L1	NM_001099409.1:c.4004-1G>A	NC_000011.9:g.65357406G>A	CM1924790	Heterozygous parents	Splice site	VUS	Y	5e-06	0	Private	SCV001870459	PMID:31130284
14DG1037	No OMIM phenotype	Antenatal ultrasound at 31+2 weeks showed single viable fetus with severe abdominal ascites, polyhydramnios, and cardiomegaly, cardiac echo after birth showed good systolic function and no pericardial effusion, later the patient had respiratory distress, deteriorate over time and moved to mechanical ventilation, passed away on day six.	Novel gene	IUFD	Index	Exome	Yes	Familial	Ambiguous	EHBP1L1	NM_001099409.3:c.3333_3346delinsAGAGTCAGTAGCA:p.(Arg1112Glufs*20)	NC_000011.9:g.65352462_65352475delinsAGAGTCAGTAGCA	NA	Homozygous	Frameshift insertion	VUS	Y	0	0	Private	SCV001870460	Unpublished	First confirmation
19DG0464	Band heterotopia.	Four neonatal deaths with congenital hydrocephalus.	Neurologic	Neonatal death	Duo	Exome	Yes	Familial	Ambiguous	EML1	NM_004434.2:c.2233G>A:p.(Val745Ile)	NC_000014.8:g.100405575G>A	CM1924500	Heterozygous parents	Missense	VUS		1.414e-05	0	Private	SCV001870461	Unpublished
16DG1465	Vici syndrome.	Hirschsprung disease, gastroesophageal reflux disease, coarse facial features, severe global developmental delay, agenesis of corpus callosum, failure to thrive, and cataract.	Neurologic	Death in Infancy	Index	RNA-Seq	yes	Familial	Solved	EPG5	Exon 1 deletion	chr18:43547114-43604673del	NA	Homozygous	genetic rearrangment)	Pathogenic	Y	0	0	Private	SCV001870551	Unpublished
14DG1267	Cerebrooculofacioskeletal syndrome.	Sever intrauterine growth restriction and postnatal growth restriction.	Neurologic	Stillbirth	Index	Exome	Yes	Familial	Solved	ERCC2	NM_000400.3:c.1997G>A:p.(Arg666Gln)	NC_000019.9:g.45855813C>T	CM170892	Homozygous	Missense	Pathogenic		0	0	Private	SCV001870462	PMID: 27878435
14DG1261	Cerebrooculofacioskeletal syndrome 3.	Dandy walker malformation, micrognathia, right sided pleural effusion, thick edematous skin, bilateral rocker bottom feet, clenched hands, polyhydramnios, arthrogryposis like deformity.	Neurologic	IUFD	Index	Exome	Yes	Familial	Solved	ERCC5	NM_000123.2:c.2427del:p.(Asp809Glufs*24)	NC_000013.10:g.103519089del	CM1924850	Homozygous	Frameshift deletion	Pathogenic	Y	3.98e-06	0.001	Founder	RCV000985070	Unpublished
12DG0069	Pallegra-like syndrome.	Failure to thrive, psychomotor delay, axial and appendicular hypotonia, microcephaly, photosensitivity skin with scaly areas confined to the extensor surface of joints, bilateral cataract.	Dermatologic	Death in childhood	Index	Exome	Yes	Familial	Solved	ERCC5	NM_000123.3:c.2392G>T:p.(Asp798Tyr)	NC_000013.10:g.103519054G>T	CM1314450	Homozygous	Missense	Likely pathogenic		0	0	Private	SCV001870463	PMID: 24354460
17DG1049	Glutaric acidemia IIA.	Bilateral echogenic kidneys, pericardial effusion, hydrocephalus, and small chest.	Metabolic	Neonatal death	Index	Exome	Yes	Familial	Solved	ETFA	NM_001127716.1:c.883-1_885delGACA:r.736_738del:p.(Thr246del)	NC_000015.9:g.76508870_76508873delTGTC	CD2011973	Homozygous	Splice site	Pathogenic	Y	0	0	Private	SCV001870464	PMID: 31130284
17DG0171	Ellis-van Creveld syndrome ( EVC).	Flat face with hypertelorism and over-folded crumpled ears, small thorax and short limbs, polysyndactyly of both hands with simian crease, big toes and hypoplastic nails, antenatal echo showed CHD (balanced CAVSD with moderate ventricular component and large atrial component, persistent left SVC), micromelia, polydactyly of hands and short ribs, fetal MRI revealed hypoplasia of inferior vermis al…	Ciliopathy	Neonatal death	Index	Exome	Yes	Familial	Solved	EVC	NM_153717.2:c.922_923del:p.(Glu308Thrfs*5)	NC_000004.11:g.5747051_5747052del	CD2011945	Homozygous	Frameshift deletion	Pathogenic	Y	0	0	Private	RCV001389687	PMID:32055034
19DG2180	Ellis-van Creveld syndrome ( EVC).	Hypoplastic left heart, IUGR, short long bone, narrow chest, club feet, and short long bones.	Ciliopathy	Neonatal death	Duo	Exome	Yes	simplex	Solved	EVC	NM_153717.2:c.2450-1G>A	NC_000004.11:g.5806456G>A	CS2011946	Homozygous	Splice site	Pathogenic	Y	0	0	Private	RCV001175204	PMID:32055034
10DG2034	Ellis-van Creveld syndrome.	Dysmorphic feature, short neck, narrow restricted chest, faint heart sound, and short fore limbs, polydactyly of the upper limb.	Ciliopathy	Neonatal death	Duo	Exome	Yes	Familial	Solved	EVC2	NM_147127.4:c.2017_2021del:p.(Thr673Glufs*14)	NC_000004.11:g.5627501_5627505del	NA	Heterozygous parents	Frameshift deletion	Pathogenic	Y	0	0	Private	SCV001870465	PMID: 27894351
10DG1721	Ellis-van Creveld syndrome.	Potter-like face, sloping forehead, hypertelorism, low set ears, occipital encephalocele, polycystic kidneys, and polydactyly.	Ciliopathy	Neonatal death	Index	Exome	yes	familial	Solved	EVC2	NM_147127.4:c.3870_3893dup:p.(Lys1293_Lys1300dup)	NC_000004.11:g.5564609_5564632dup	NA	Homozygous	Nonframshift insertion	Pathogenic		0	0.0001	Founder	RCV000162152	PMID: 23169490
16DG0940	No OMIM phenotype	NIHF, small cerebellum and vermis with dysmorphic feature, and enlarged posterior fossa, forth ventricle dilation	Neurologic	Terminated	Index	Exome	Yes	Familial	Solved	EXOC3L2	NM_138568.4:c.122T>A:p.(Leu41Gln)	NC_000019.9:g.45731493A>T	NA	Homozygous	Missense	Pathogenic		0	0	Private	SCV001870466	PMID: 28749478
14DG0714	No OMIM phenotype	Dandy-Walker malformation, polycystic kidneys, and anhydramnios.	Ciliopathy	IUFD	Index	Exome	Yes	Familial	Solved	EXOC3L2	NM_138568.3:c.398dupC:p.(Leu134Thrfs*25)	NC_000019.9:g.45730926dupG	CI1615745	Homozygous	Frameshift insertion	Pathogenic	Y	0	0.0002	Founder	RCV000256481	PMID: 28640246
17DG0992	Pontocerebellar hypoplasia, type 1D.	Failure to thrive, microcephaly, global developmental delay, brain atrophy, hypotonia.	Neurologic	Death in infancy	Index	Exome	No	Familial	Solved	EXOSC9	NM_001034194.1:c.41T>C:p.(Leu14Pro)	NC_000004.11:g.122722620T>C	CM187180	Homozygous	Missense	Pathogenic		7.425e-05	0	Private	RCV001260241	Unpublished
14DG0761	Factor VII deficiency.	Factor IIV deficiency and liver cirrhosis.	Hepatic	Death in childhood	Index	Exome	Yes	Familial	Negative*	F7	NM_019616.2:c.845C>T:p.(Ala282Val)	NC_000013.10:g.113772832C>T	NA	Homozygous	Missense	Pathogenic		0.0001501	0.0004	Founder	RCV000852243	Unpublished
18DG0989	No OMIM phenotype	Global developmental delay, seizure disorder, sever hypotonia, failure to thrive, adrenal insufficiency.	Metabolic	Death in infancy	Duo	Exome	YES	Familial	Solved	FAAH2	NM_174912.3:c.1175G>A:p.(Trp392*)	NC_000023.10:g.57473419G>A	NA	Hemizygous	Stopgain	Pathogenic	Y	4.595e-05	0	Private	SCV001870467	Unpublished	First confirmation
12DG0596	Joubert syndrome 36.	Midline notch in the upper lip (fruste cleft lip, classic of OFD syndrome), and mesoaxial polydactyly.	Ciliopathy	Death in childhood	Index	Exome	Yes	Familial	Solved	FAM149B1	NM_173348.1:c.356_357del:p.(Lys119Ilefs*18)	NC_000010.10:g.74952387_74952388del	CD194508	Homozygous	Frameshift deletion	Pathogenic	Y	0	0	Private	RCV000999699	PMID: 30905400
11DG0069	Mitochondrial encephalopathy.	Global developmental delay, lactic acidosis, focal tonic seizures, respiratory distress, hypoglycaemia, chronic metabolic acidosis, subdural haemorrhage, profound hearing impairment, and global brain atrophy.	Metabolic	Death in infancy	Index	Exome	YES	Familial	Solved	FARS2	NM_006567.3:c.431A>G:p.(Tyr144Cys)	NC_000006.11:g.5369234A>G	CM123187	Homozygous	Missense	Pathogenic		0	0.0002	Founder	RCV000033044	PMID: 27431290, PMID: 22833457 ,PMID: 22499341
11DG0299	Mitochondrial encephalopathy.	Seizures, respiratory distress, hypotension, cyanosis, bradycardia, enlarged kidney, muscular hypotonia, reduced tendon reflexes, gastroesophageal reflux, dehydration, lactic acidosis, lethargy, nausea, and episodic vomiting.	Metabolic	Death in infancy	Index	Exome	Yes	Familial	Solved	FARS2	NM_006567.3:c.431A>G:p.(Tyr144Cys)	NC_000006.11:g.5369234A>G	CM123187	Homozygous	Missense	Pathogenic		0	0.0002	Founder	RCV000033044	PMID: 22499341
12DG0104	Contractural arachnodactyly, congenital.	Arthrogryposis, brain MRI showed generalized brain ischemia.	Skeletal	Death in infancy	Index	Exome	Yes	Familial	Solved	FBN2	NM_001999:c.1064G>A:p.(Gly355Asp)	NC_000005.9:g.127744381C>T	CM150880	Homozygous	Missense	likely pathogenic		0	0.0001	Founder	RCV000162150	PMID: 25558065
13DG0259	No OMIM phenotype	Non-immune hydrops fetalis.	NA	Terminated	Index	Exome	Yes	Familial	Ambiguous	FCRL4	NM_031282.2:c.847+1G>A	NC_000001.10:g.157557065C>T	CS155505	Homozygous	Splice site	VUS	Y	7.806e-05	0.0002	Founder	SCV001870468	PMID: 28749478	Two lethal variants in the same family (sibling of 15dg0933
030hc	No OMIM phenotype	Severe hydrops, cystic hygroma, ascites, pleural effusion, and skin edema	NA	IUFD	Index	Exome	Yes	Familial	Ambiguous	FEN1	NM_004111.5:c.704G>A:p.(Cys235Tyr)	NC_000011.9:g.61563537G>A	CM1714459	Homozygous	Missense	VUS		0	0	Private	SCV001870469	PMID: 28749478
15DG2526	Achondroplasia	Limb undergrowth, prominent forehead, depressed nasal bridge, short neck, narrow chest, micromelia, short palm, small fingers, protuberant abdomen, and short femur.	Skeletal	Neonatal death	Index	Panel	Yes	Familial	Solved	FGFR3	NM_001163213.1:c.742C>T:p.(Arg248Cys)	NC_000004.11:g.1803564C>T	CM950469	Heterozygous parents	Missense	Pathogenic		0	0.0002	Founder	RCV001217632	PMID: 29620724
F8317	Achondroplasia	Achondroplasia, restrictive lung disease, ventilator-dependent, and IUGR.	Skeletal	Neonatal death	Index	Exome	Yes	Simplex	Solved	FGFR3	NM_000142.3:c.1138G>A:p.(Gly380Arg)	NC_000004.11:g.1806119G>A	CM123187	Homozygous	Missense	Pathogenic		0	0.0007	Founder	RCV000543572	Unpublished
15DG0211	Muscular dystrophy-dystroglycanopathy (congenital with brain and eye anomalies), type A, 5	Anhydramnios, occipital encephalocele, polydactyly and polycystic kidneys, postnatal examination revealed microphthalmia and narrow chest.	Ciliopathy	Terminated	Index	Exome	Yes	Simplex	Solved	FKRP	NM_001039885.2:c.883C>G:p.(Arg295Gly), and NM_024656.2:c.173T>C:p.(Leu58Pro)	NC_000019.9:g.47259590C>G/ NM_024656.2:c.173T>C	PMID:32055034	Homozygous/Homozygous	Missense	Pathogenic		0/0	0.0001	Founder	RCV001175208	PMID: 32055034
15DG0174	Muscular dystrophy-dystroglycanopathy (congenital with brain and eye anomalies), type A, 4.	Brain malformations in the form of dilated 3rd and lateral ventricles, absent choroid plexus, dilated posterior fossa with hypoplastic cerebellum, and signs of hydrops fetalis.	Muscular	Terminated	Index	Exome	Yes	Familial	Solved	FKTN	NM_006731.2:c.78C>G:p.(Tyr26*)	NC_000009.11:g.108337391C>G	CM186845	Homozygous	Stopgain	Pathogenic	Y	0	0.0001	Founder	SCV001870470	PMID: 27431290
12DG2035	Muscular dystrophy-dystroglycanopathy (congenital with brain and eye anomalies), type A, 4 .	Bilateral ventriculomegaly, abnormal cerebellum, absent vermis, absent right lenses, mild pleural effusion and polyhydramnios.	Skeletal	Neonatal death	Index	Panel	Yes	Familial	Solved	FKTN	NM_001079802.1:c.411C>A:p.(Cys137*)	NC_000009.11:g.108366537C>A	CM1618679	Homozygous	Stopgain	Pathogenic	Y	2.395e-05	0.0001	Founder	RCV000984176	PMID: 26112015
14DG0463	Proliferative vasculopathy & hydranencephaly-hydrocephaly syndrome.	Arthrogryposis, hydranencephaly, hypoplasia of the cerebellum, abnormality of midbrain morphology, and macrocephaly.	Skeletal	Stillbirth	Index	Exome	Yes	Familial	Solved	FLVCR2	NM_017791.2:c.1318G>A:p.(Gly440Ser)	NC_000014.8:g.76107380G>A	NA	Homozygous	Missense	likely pathogenic		1.061e-05	0	Private	SCV001870471	Unpublished
13DG2134	Fraser syndrome 1.	Bilateral renal agenesis.	Genitourinary	Stillbirth	Duo	Exome	Yes	Familial	Solved	FRAS1	NM_025074.6:c.1226dup:p.(Gln411Thrfs*26)	NC_000004.11:g.79204092dup	NA	Heterozygous parents	Frameshift insertion	Pathogenic	Y	0	0	Private	RCV001283840	Unpublished
15DG0644	Fraser syndrome 2.	Bilateral renal agenesis	Renal	Neonatal death	Index	Exome	No	Familial	Solved	FREM2	NM_207361.4:c.2303C>G:p.(Ser768*)	NC_000013.10:g.39263784C>G	CM2013072	Homozygous	Stopgain	Pathogenic	Y	0	9e-05	Founder	SCV001870472	Unpublished
14DG0052	Nail disorder, nonsyndromic congenital, 1.	Recurrent non-immune hydrops	Vascular	Stillbirth	Index	Exome	Yes	Familial	Solved	FZD6	NM_003506.4:c.869A>G:p.(Tyr290Cys)	NC_000008.10:g.104337203A>G	CM155543	Homozygous	Missense	Pathogenic		0	0.001	Founder	RCV000170581	PMID: 26036949
F6413	Dursun syndrome.	Cyanosis, respiratory distress, pulmonary arterial hypertension, elevated hepatic transaminase, hypocalcaemia, Leukopenia, abnormal heart morphology, ventricular septal defect, mild ductal narrowing, ambiguous genitalia.	MCA	Neonatal death	Index	Exome	Yes	Simplex	Solved	G6PC3	NM_138387.3:c.479C>T:p.(Ser160Leu)	NC_000017.10:g.42152399C>T	CM2023217	homozygous	Missense	Likely pathogenic		3.976e-06	0	Private	RCV000807339	Unpublished
10DG0703	Neurologicaldevelopmental disorder with microcephaly, cataracts, and renal abnormalities.	Congenital cataract, severe psychomotor delay, microcephaly, growth retardation, and seizure.	Neurologic	Death in childhood	Index	Panel	Yes	Familial	Solved	GEMIN4	NM_015721.2:c.2452T>C:p.(Trp818Arg)	NC_000017.10:g.648831A>G	CM150867	Homozygous	Missense	Likely pathogenic		1.231e-05	0.0006	Founder	RCV000590998	PMID: 25558065
16DG1654	Myasthenia, congenital, 12, with tubular aggregates.	Recurrent history of IUFD, neonatal deaths with severe hypotonia and arthrogryposis, born with stiff limbs and dysmorphic feature.	Muscular	Neonatal death	Duo	Exome	Yes	Familial	Solved	GFPT1	NM_001244710.2:c.686-1G>A	NC_000002.11:g.69581445C>T	CM1924810	Heterozygous parents	Splice site	Pathogenic	Y	0	0	Private	SCV001870473	PMID: 28749478
13DG1665	Spasticity, childhood-onset, with hyperglycinemia.	Hypotonia, frequent seizures, needed ICU for several times to refractory seizure and many cardiopulmonary collapse, numerous cardiopulmonary resuscitation and connected to ventilator due to respiratory failure, developed frequent episodes of hypotension and progressive cardiopulmonary failure ad passed away.	Metabolic	Death in childhood	Index	Exome	Yes	Simplex	Solved	GLRX5	NM_016417.2:c.197A>C:p.(Gln66Pro)	NC_000014.8:g.96001623A>C	CM1715856	Homozygous	Missense	Pathogenic		0	0	Private	SCV001870474	PMID:28940097
13DG2214	Rhizomelic chondrodysplasia punctata, type 2*	Failure to thrive, microcephaly, sever developmental delay, mild hypothyroidism, cataract, and optic atrophy.	Skeletal	Death in childhood	Index	Exome	Yes	Familial	Solved	GNPAT	NM_014236.3:c.569-3T>G	NC_000001.10:g.231401036T>G	CS108460	Homozygous	Splice site	Pathogenic	Y	0	0.0004	Founder	SCV001870475	PMID: 27431290
17DG0800	Mucolipidosis II (I-cell disease), alpha/beta type	Multiple fractures, hypotonia, repeated chest infection, brain MRI showed mild global cerebral brain parenchymal reduced volume.	Metabolic	Death in infancy	Index	Exome	yes	Simplex	Solved	GNPTAB	NM_024312.4:c.3653del:p.(Thr1218Asnfs*2)	NC_000012.11:g.102142919del	CD1821686	Homozygous	Frameshift deletion	Pathogenic	Y	0	0	Private	SCV001870476	PMID: 29620724
20DG1305	Spondylometaphyseal dysplasia, Sedaghatian type	Posteriorly rotated ears, depressed nasal bridge, short neck, short limbs, small narrow chest, protuberant abdomen, hypotonia, patient was ventilator dependant.	NA	Neonatal death	Index	Exome	No	Familial	Negative	GPX4	NM_002085.3:c.502-1G>-	NC_000019.9:g.1106398del	NA	Homozygous	Splice site	Pathogenic	Y	Na	0	Private	SCV001870477	Unpublished
21DG0338	Combined oxidative phosphorylation deficiency 23.	Microcephaly, developmental impairment, cerebral atrophy, changes in basal ganglia, pneumonia.	Metabolic	Death in childhood	Duo	Exome	Yes	Familial	Ambiguous	GTPBP3	NM_001128855.2:c.413C>A:p.(Ala138Glu)	NC_000019.9:g.17449372C>A	CM2019513	Heterozygous parents	Missense	VUS		0	0	Private	SCV001870478	Unpublished
14DG1255	Mucopolysaccharidosis VII	Non immune hydrops.	Metabolic	IUFD	Index	Exome	Yes	Simplex	Solved	GUSB	NM_000181.2:c.1429C>T:p.(Arg477Trp)	NC_000007.13:g.65435316G>A	CM960803	Homozygous	Missense	Pathogenic		1.989e-05	0.0005	Founder	RCV000735425	PMID: 28749478
16DG1084	Mucopolysaccharidosis VII.	Severe ascites, cystic hygroma, and pleural effusion.	Metabolic	Stillbirth	Index	Exome	Yes	Familial	Solved	GUSB	NM_000181.4:c.1429C>T:p.(Arg477Trp)	NC_000007.13:g.65435316G>A	CM960803	Homozygous	Missense	Pathogenic		1.989e-05	0.0005	Founder	RCV000735425	PMID: 28749478
16DG0444	Mucopolysaccharidosis VII.	Non immune hydrops.	Metabolic	IUFD	Index	Exome	Yes	Familial	Solved	GUSB	NM_000181.2:c.1429C>T:p.(Arg477Trp)	NC_000007.13:g.65435316G>A	CM960803	Homozygous	Missense	Pathogenic		1.989e-05	0.0005	Founder	RCV000735425	Unpublished
13DG0042	Mucopolysaccharidosis VII.	Non immune hydrops.	Metabolic	IUFD	Index	Exome	Yes	Familial	Solved	GUSB	NM_000181.4:c.1144C>T:p.(Arg382Cys)	NC_000007.13:g.65439613G>A	CM960799	Homozygous	Missense	Pathogenic		1.99e-05	8e-05	Founder	RCV000170573	PMID: 26036949
13DG2155	Mucopolysaccharidosis VII	Recurrent Non-immune Hydrops	Metabolic	IUFD	Index	Exome	Yes	Familial	Solved	GUSB	NM_000181.4:c.398G>C:p.(Trp133Ser)	NC_000007.13:g.65444897C>G	CM155529	Homozygous	Missense	Pathogenic		0	0	Private	RCV000170580	PMID: 26036949
14DG0947	Mucopolysaccharidosis VII.	Recurrent Non-immune Hydrops	Metabolic	IUFD	Index	Exome	Yes	Familial	Solved	GUSB	NM_000181.4:c.1069C>T:p.(Arg357*)	NC_000007.13:g.65439688G>A	CM930359	Homozygous	Stopgain	Pathogenic	Y	2.83e-05	8e-05	Founder	RCV000170582	PMID: 26036949
14DG1727	Mucopolysaccharidosis VII.	Non immune hydrops fetalis	Metabolic	Neonatal death	Index	Exome	YES	Familial	Solved	GUSB	NM_000181.2:c.307C>T:p.(Arg103Trp)	NC_000007.13:g.65445300G>A	CM155450	Homozygous	Missense	Pathogenic		1.6e-05	8e-05	Founder	RCV000735425	PMID: 26036949
14DG1819	Mucopolysaccharidosis II.	Non immune hydrops fetalis	Metabolic	Stillbirth	Index	Exome	YES	Familial	Solved	GUSB	NM_000181.4:c.1586A>G:p.(Tyr529Cys)	NC_000007.13:g.65432785T>C	CM155451	Homozygous	Missense	Pathogenic		0	8e-05	Founder	RCV000170585	PMID: 26036949
09DG01147	D-bifunctional protein deficiency	Pregnancy was complicated by polyhydramnios and decreased fetal movements, affected was born at term with birth weight of 3.1kg, developed seizures on the second day of life, found to have hypotonia, micrognathia, and nystagmus, and elevated VLCFA.	Metabolic	Death in childhood	Index	Panel	Yes	Familial	Solved	HSD17B4	NM_000414.2:c.2207T>A:p.(Leu736His)	NC_000005.9:g.118877685T>A	CM108456	Homozygous	Missense	likely pathogenic		0	8e-05	Founder	RCV001332424	PMID: 20681997
12DG0159	D-bifunctional protein deficiency	Generalized hypotonia, very long chain fatty acid accumulation.	Metabolic	Death in infancy	Index	Panel	Yes	Familial	Solved	HSD17B4	NM_001199291.1:c.601A>G:p.(Asn201Asp)	NC_000005.9:g.118814620A>G	PMID: 30561787	Homozygous	Missense	Pathogenic		0	8e-05	Founder	RCV000171385	PMID: 30561787
13DG1866	D-bifunctional protein deficiency	Muscular hypotonia, elevated long chain fatty acids, abnormal facial shape.	Metabolic	Neonatal death	Index	Panel	Yes	Familial	Solved	HSD17B4	NM_001199291.1:c.601A>G:p.(Asn201Asp)	NC_000005.9:g.118814620A>G	PMID: 30561787	Homozygous	Missense	Pathogenic		0	8e-05	Founder	RCV000171385	PMID: 30561787
11DG2257	D-bifunctional protein deficiency	Generalized hypotonia, very long chain fatty acid accumulation.	Metabolic	IUFD	Index	Panel	Yes	Familial	Solved	HSD17B4	NM_000414.3: c.302+3delGAGTATTTCTTTTTCA insTGTTGTGATTTTTTAGTGAATTGTGTATTTTAGTGATGTGTGTATAATTTTTTTAAAAAGTATATACTTTCCTCCTTTTACCCTATACAACATTGATTT: r.281_302del:p. (Asp94Glufs*3)	NC_000005.9:g.118811425delinsTGTTGTGATTTTTTAGTGAATTGTGTATTTTAGTGATGTGTGTATAATTTTTTTAAAAAGTATATACTTTCCTCCTTTTACCCTATACAACATTGATTT	PMID: 30561787	Homozygous	Splice site	Pathogenic	Y	0	0	Founder	SCV001870479	PMID: 30561787
14DG2171	D-bifunctional protein deficiency	IUGR, hypotonia, mild hydrocele, undescended left testis, recurrent convulsion, poor suckling, feeding via nasogastric tube, frequent episode of desaturation and apnoea, seizure, cyanosis frequent admission to NICU.	Metabolic	Death in infancy	Index	Mapping and targeted gene sequencing	Yes	Simplex	Solved	HSD17B4	NM_000414.3: c.302+3delGAGTATTTCTTTTTCA insTGTTGTGATTTTTTAGTGAATTGTGTATTTTAGTGATGTGTGTATAATTTTTTTAAAAAGTATATACTTTCCTCCTTTTACCCTATACAACATTGATTT: r.281_302del:p. (Asp94Glufs*3)	NC_000005.9:g.118811425delinsTGTTGTGATTTTTTAGTGAATTGTGTATTTTAGTGATGTGTGTATAATTTTTTTAAAAAGTATATACTTTCCTCCTTTTACCCTATACAACATTGATTT	PMID: 30561787, PMID: 32949114	Homozygous	Splice site	pathogenic	Y	0	0	Founder	SCV001870479	PMID: 30561787, PMID: 32949114
603hc	No OMIM phenotype	IUFD, unilateral renal agenesis, unilateral polycystic kidney, lung hypoplasia.	Genitourinary	IUFD	Index	Exome	Yes	Familial	Ambiguous	HSPB11	NM_016126.2:c.183dup:p.(Leu62Alafs*14)	NC_000001.10:g.54395734dup	CI1714455	Homozygous	Frameshift insertion	VUS	Y	2.833e-05	0	Private	SCV001870480	PMID: 28749478
16DG0670	3-methylglutaconic aciduria, type VIII	Microcephaly, hypotonia, encephalopathy, increase CSF lactate, and 3- methyleglutaconic aciduria.	Metabolic	Neonatal death	Duo	Exome	Yes	Familial	solved	HTRA2	NM_145074.2:c.818_820del:p.(Leu273del)	NC_000002.11:g.74758797_74758799del	NA	Heterozygous parents	Non framshift deletion	Likely pathogenic		0	0	Private	SCV001870481	Unpublished
12DG1103	Jeune Asphyxiating Thoracic Dystrophy	Ventriculomegaly, large head, narrow chest, synpolydactyly, cardiovascular abnormality of ventricular septal defect, cleft lip, and echogenic kidneys.	Ciliopathy	Stillbirth	Index	Panel	Yes	Familial	Solved	IFT140	NM_014714.3:c.3955_3960del:p.(Ala1319_Lys1320del)	NC_000016.9:g.1569962_1569967del	CD1615733	Homozygous	Nonframeshift deletion	Likely pathogenic		0	0	Private	RCV000386105	PMID: 27894351
10DG0307	Retinal arterial macroaneurysm with supravalvular pulmonic stenosis	Leukocoria and inflammation of the right eye, telangiectasia of the fundus, leaky blood vessel led to exudative retina that detached ending in blindness, severe supravalvular pulmonic stenosis with right ventricular pressure, and recurrent nasal bleeding.	Vision	Death in childhood	Index	Mapping and targeted gene sequencing	Yes	Simplex	Solved	IGFBP7	NM_001253835.1:c.830-1G>A	NC_000004.11:g.57898592C>T	CS116516	Homozygous	Splice site	Pathogenic	Y	1.594e-05	0	Private	SCV001870482	PMID: 21835307
14DG2199	Immunodeficiency 15 B.	Infant with combined immunodeficiency, disseminated BCGitis, oral thrush, autoimmunity, his cellular phenotype is a typical of SCID and is fluctuating.	Immunological	Neonatal death	Index	Exome	YES	Familial	Solved	IKBKB	NM_001556:c.856C>T:p.(Arg286*)	NC_000008.10:g.42173783C>T	PMID: 32117824	Homozygous	Stopgain	Pathogenic	Y	0	0	Private	RCV001230860	PMID: 32117824
19DG1403	No OMIM phenotype*	Brain malformation, short long bones, kidney malformation, and unilateral multicystic dysplastic kidney.	Immunological	Stillbirth	Duo	Exome	YES	Familial	Solved	IL6ST	NM_001190981.1:c.841C>T:p.(Arg281*)	NC_000005.9:g.55256362G>A	CM201389	Homozygous	Stopgain	Pathogenic	Y	0	0	Private	RCV001269995	PMID: 31914175	Phenotypic expansion
10DG1706	No OMIM phenotype	Congenital microcephaly, bronchitis, cerebral palsy, constipation, dysphagia.	Neurologic	Death in childhood	Index	Exome	Yes	Familial	Solved	INO80?	NM_017553.1:c.1501T>C:p.(Ser501Pro)/ NM_017553:c.3737G>A:p.(Arg1246Gln)	NC_000015.9:g.41364151A>G/ NC_000015.9:g.41279384C>T	CM150875/CM150874	Homozygous/Homozygous	Missense	likely pathogenic*		0.00001591/ 0.000389	0.0002/0.0008	Founder	RCV000162144/RCV000162143	PMID: 30214071
12DG1042	Nephronophthisis 2, infantile.	Recurrent NIHF	Ciliopathy	Terminated	Index	Exome	Yes	Familial	Solved	INVS	NM_014425.5:c.753T>G:p.(Tyr251*)	NC_000009.11:g.103002479T>G	CM186916	Homozygous	Stopgain	Pathogenic	Y	0	8e-05	Founder	SCV001870483	PMID: 28749478
14DG0152	Multiple mitochondrial dysfunctions syndrome 4.	Neurodegeneration, marked white matter changes, and high lactate peak in the brain.	Metabolic	Death in infancy	Index	Exome	YES	Familial	Solved	ISCA2	NM_194279.4:c.229G>A:p.(Gly77Ser)	NC_000014.8:g.74961032G>A	CM151129	Homozygous	Missense	Pathogenic		0	0.0006	Founder	RCV000310400	PMID: 27431290, PMID:25558065
11DG0316	Multiple mitochondrial dysfunctions syndrome 4.	Leukodystrophy	Mitochondrial	Death in childhood	Index	Panel	Yes	Familial	Solved	ISCA2	NM_194279.2:c.229G>A:p.(Gly77Ser)	NC_000014.8:g.74961032G>A	CM151129	Homozygous	Missense	Pathogenic		0	0.0006	Founder	RCV000310400	Unpublished
12DG1095	Muscular dystrophy-dystroglycanopathy (congenital with brain and eye anomalies), type A, 7	Hydrocephalus, encephalocele and lissencephaly .	Muscular	IUFD	Duo	Panel	Yes	Simplex	Solved	ISPD	NM_001101426.3:c.1186G>T:p.(Glu396*)	NC_000007.13:g.16255756C>A	NA	Heterozygous parents	Stopgain	Pathogenic	Y	0	0.0002	Founder	RCV001330286	PMID: 28556411
14DG0132	Muscular dystrophy-dystroglycanopathy	Severely dysmorphic, lobar holoprosencephaly, absent corpus callosal, cortical dysplasia, large occipital myelomeningocele, large cervicodorsal syringomyelia, and right multicystic kidney. .	Muscular	Neonatal death	Index	Exome	Yes	Simplex	Solved	ISPD	NM_001101426.3:c.790-1G>C:r.790_835del:p.(Val264Argfs*9)	NC_000007.13:g.16341092C>G	PMID: 30561787, PMID: 32949114	Homozygous	Splice site	Pathogenic	Y	0	0.0002	Founder	SCV001870484	PMID: 32552793
10DG1302	Epidermolysis bullosa, junctional, with pyloric atresia.	Abnormal blistering of the skin.	Dermatologic	Death in infancy	Index	Mapping and targeted gene sequencing	Yes	Simplex	Solved	ITGB4	NM_000213.3:c.3793+1G>C: r.3743_3793del:p.(Glu1249_Arg1265del)	NC_000017.10:g.73747193G>C	CS971778	Homozygous	Splice site	Pathogenic	Y	0	0.0001	Founder	SCV001870485	PMID: 32552793
20DG0816	Developmental and epileptic encephalopathy 35.	hypotonia, fine and gross motor delay,	Neurologic	Death in infancy	Index	Exome	yes	Simplex	Solved	ITPA	NM_001267623.1:c.409C>T:p.(Arg137Cys)	NC_000020.10:g.3204055C>T	NA	Homozygous	Missense	Pathogenic		3.988e-06	0	Private	RCV000202320	Unpublished
11DG1915	Epilepsy, progressive myoclonic 3, with or without intracellular inclusions	Neurodegenerative disease that led to death in early childhood.	Neurologic	Death in childhood	Index	Mapping and targeted gene sequencing	Yes	Familial	Solved	KCTD7	NM_153033.4:c.696delT:p.(Phe232Leufs*41)	NC_000007.13:g.66104045delT	CD1615775	Homozygous	Frameshift deletion	Pathogenic	Y	0	0	Private	SCV001870486	Unpublished
15DG2342	Joubert syndrome 23.	Dolichocephalic, occipital encephalocele, narrow chest, dextrocardia, thickened heart wall, pericardial effusion, hepatomegaly with cystic changes, and polycystic kidneys	Ciliopathy	Neonatal death	Index	Exome	Yes	Simplex	Ambiguous	KIAA0586	NM_001244189.1:c.2566T>G:p.(Ser856Ala)	NC_000014.8:g.58934605T>G	CM1615705	Homozygous	Missense	VUS		3.211e-05	0	Private	RCV000256428	PMID: 27894351
15DG1933	Alkuraya-Kucinskas syndrome.	Hydrocephalus, hypoplastic cerebellum, skin edema, bilateral talipes equinovarus, spina bifida and polyhydramnios.	Neurologic	IUFD	Index	Exome	Yes	Familial	Solved	KIAA1109	NM_015312.4:c.12067G>T:p.(Glu4023*)	NC_000004.11:g.123258092G>T	CM178479	Homozygous	Stopgain	Pathogenic	Y	0	0.0004	Founder	SCV001870487	PMID: 28556411
15DG0595	Alkuraya-Kucinskas syndrome.	Unspecific skeletal dysplasia with short limbs, and hydrocephalus, ventriculomegaly on both sides, absent corpus callosum, banana shaped cerebellum, nuchal thickening.	Neurologic	Terminated	Index	Exome	Yes	Familial	Solved	KIAA1109	NM_015312.2:c.11250-1G>A	NC_000004.11:g.123252480G>A	CS180151	Homozygous	Splice site	Pathogenic	Y	0	0	Private	SCV001870488	PMID: 28749478
13DG1900	Alkuraya-Kucinskas syndrome.	Hydrocephalus, Dandy-Walker malformation, small eyes, low set ear, severe arthrogryposis (fixed elbows, fixed bilateral talipes, bilateral overlapping fingers, and bilateral clinodactyly).	Neurologic	Neonatal death	Index	Panel	Yes	Simplex	Solved	KIAA1109	NM_015312.3:c.1557T>A:p.(Tyr519*)	NC_000004.11:g.123128323T>A	CM151125	Homozygous	Stopgain	Pathogenic	Y	0	0	Private	RCV000576897	PMID:25558065
17DG0532	No OMIM phenotype	At 16 week of gestation abnormalities included bilateral choroid plexus cyst, IUGR, polyhydramnios, microcephaly, absent Corpus Callosum, hypoplastic cerebellum, flat face, micrognathia and congenital diaphragmatic hernia.	Neurologic	Terminated	Index	Exome	No	Familial	Solved	KIF19	NM_153209.4:c.788G>A:p.(Arg263His)/NM_153209.4: c.1906T>G:p.(Tyr636Asp)	NC_000017.10:g.72342527G>A/NC_000017.10:g.72348405T>G	CM186856/ CM186857	Compound heterozygous	Missense	Pathogenic		0.0002813/0	0/ 0.0004	Founder	SCV001870490/SCV001870489	PMID: 28749478
14DG1030	Nemaline myopathy 9.	NIHF, abnormalities presented at 19th weeks of gestation included, small cerebellum, agenesis of the corpus callosum, bilateral talipes, ended with terminated pregnancy.	Skeletal	Terminated	Index	Exome	Yes	Familial	Ambiguous	KLHL41	NM_006063.3:c.176G>C:p.(Arg59Pro)	NC_000002.11:g.170366464G>C	CM186914	Homozygous	Missense	VUS		0	0	Private	RCV001331533	PMID: 28749478
15DG2390	Cerebral cavernous malformations-1.	Septated large cystic hygroma, generalized edema, mild hydrothorax on both sides, mild Pericardial effusions, extended fixed of both wrists.	Vascular	Stillbirth	Index	Exome	Yes	Familial	Solved	KRIT1	NM_194455.1:c.992A>G:p.(Tyr331Cys)	NC_000007.13:g.91855994T>C	CM186893	Homozygous	Missense	Pathogenic		3.99e-06	0	Private	SCV001870491	PMID: 28749478	Recessive in dominant
10DG1816	Epidermolysis bullosa, junctional, Herlitz type.	skin peeling since birth and no nails, recurrent sepsis.	Dermatologic	Death in infancy	Index	Mapping and targeted gene sequencing	Yes	Familial	Solved	LAMA3	NM_198129.1:c.8302C>T:p.(Arg2768*)	NC_000018.9:g.21508595C>T	NA	Homozygous	Stopgain	Pathogenic	Y	0	0	Private	SCV001870492	Unpublished
09DG01108	Epidermolysis bullosa, junctional, Herlitz type.	Abnormal blistering of the skin.	Dermatologic	Neonatal death	Index	Mapping and targeted gene sequencing	YES	Familial	Solved	LAMB3	NM_000228.3:c.958_1034dup:p.(Asn345Lysfs*77)	NC_000001.10:g.209803180_209803256dup	NA	Homozygous	Frameshift insertion	Pathogenic	Y	0	0	Private	SCV001870493	Unpublished
11DG0829	Epidermolysis bullosa, junctional, Herlitz type.	Multiple bullosa formation, and complete nail loss.	Dermatologic	Death in childhood	Index	Mapping and targeted gene sequencing	yes	Simplex	Solved	LAMC2	NM_018891.1:c.136C>T:p.(Gln46*)	NC_000001.10:g.183177072C>T	CM022416	Homozygous	Stopgain	Pathogenic	Y	0	0	Private	RCV001388079	Unpublished
17DG0032	Hydrops, lactic acidosis, and sideroblastic anemia.	Delayed motor and language development, developmental regression, hepatomegaly, anaemia, abnormal haemoglobin, thrombocytopenia, ichthyosis, and dysmorphic features.	Mitochondrial	Death in infancy	Index	WGS	Yes	Familial	Ambiguous	LARS2	NM_015340.3:c.2134C>T:p.(Pro712Ser)	NC_000003.11:g.45559484C>T	CM2014925	Homozygous	Missense	Likely pathogenic		1.193e-05	0.0001	Founder	SCV001870494	PMID: 32552793	Phenotypic expansion
15DG0700	Jarcho-Levin syndrome.	Abnormality of the ribs, vertebrae, atlantoaxial dislocation, aplasia, hypoplasia involving the vertebral column, butterfly vertebrae, missing ribs, deformed rib cage, abnormality of the thoracic spine, large iliac wings.	Skeletal	Neonatal death	Index	Exome	Yes	Familial	Ambiguous	LFNG	NM_001040167.2:c.761C>T:p.(Thr254Met)	NC_000007.13:g.2565344C>T	CM1821694	Homozygous	Missense	VUS		0	0.0003	Founder	SCV001870495	PMID: 29620724
16DG0328	Arthrogryposis multiplex congenita	Multiple joint contractures, underdeveloped forearms, and persistent pulmonary hypertension.	Skeletal	Neonatal death	Index	Exome	Yes	Familial	Solved	LGI4	NM_139284.2:c.961G>A:p.(Glu321Lys)	NC_000019.9:g.35617512C>T	PMID: 32552793	Homozygous	Missense	likely pathogenic		0	0	Private	SCV001870496	PMID: 32552793
19DG2612	Joubert syndrome 13.	Severe ID, epilepsy, cerebellar vermin hypoplasia, oculomotor apraxia	Ciliopathy	Neonatal death	Duo	Exome	Yes	Familial	Ambiguous	TCTN1	NM_001082537:c.978+1G>T	NC_000012.11:g.111078323G>T	CM2012004	Homozygous	Splicing	Pathogenic	Y	0	0	Founder	RCV000255837	Unpublished
16DG1276	Noonan syndrome 10.	NIHF	Cardiac	Terminated	Index	Exome	Yes	Familial	Solved	LZTR1	NM_006767.4:c.2317G>A:p.(Val773Met)	NC_000022.10:g.21351082G>A	CM186870	Homozygous	Missense	Likely Pathogenic		0.000003979	0	Private	RCV001280937	PMID: 28749478	Recessive in dominant
19DG1005	Nephronophthisis 20.	Pulmonary hypoplasia, enlarged echogenic kidneys with poor corticomedullary differentiation, ASD and VSD.	Ciliopathy	Neonatal death	Duo	Exome	Yes	Familial	Ambiguous	MAPKBP1	NM_001265611.1:c.3304C>T:p.(Arg1102Cys)	NC_000015.9:g.42114865C>T	CM2012035	Heterozygous parents	Missense	VUS		9.95e-05	0	Private	RCV001175215	PMID: 31130284
12DG1901	No OMIM phenotype	Holoprosencephaly, severe psychomotor retardation, seizure, microcephaly, severely emaciated, spastic quadriplegic, Proptotic eyes, and hypotelorism, on nasogastric tube feeding.	Neurologic	Death in infancy	Index	Exome	Yes	Familial	Ambiguous	MATN4	NM_030590.2:c.515G>C:p.(Gly172Ala)	NC_000020.10:g.43932996C>G	CM150861	Homozygous	Missense	VUS		0	0.0006	Founder	RCV000162116	PMID: 25558065
16DG0485	Ceroid lipofuscinosis, Neuro-disordernal, 7.	Infant was developing well gradually showed developmental decline, nonexpressive verbally, generalized tonic-clonic seizures occurred even while walking caused him to fall down.	Metabolic	Death in childhood	Index	Panel	Yes	Simplex	Solved	MFSD8	NM_152778.2:c.1354_1369del:p.(Val452*)	NC_000004.11:g.128841973_128841988del	PMID: 28940097	Homozygous	Stopgain	Pathogenic	Y	0	0	Private	SCV001870497	PMID: 28940097
14DG1155	Meckel syndrome 1.	Neonatal deaths, anencephaly, polydactyly, and cystic kidney.	Ciliopathy	Neonatal death	Duo	Panel	Yes	Familial	Solved	MKS1	NM_017777.3:c.261+2T>A	NC_000017.10:g.56294025A>T	CS1615700	Heterozygous parents	Splice site	Pathogenic	Y	0	0.0001	Founder	RCV000256483	PMID: 27894351
11DG0651	Meckel syndrome 1	Microcephaly, Potter-like facies, sloping forehead, hypertelorism, low set ears, microphthalmia, macrostomia, lobulated tongue, natal teeth, short neck, webbed neck, occipital encephalocele, Dandy walker malformation, polycystic kidneys, polydactyly, talipes equinovarus, and oligohydramnios.	Ciliopathy	Neonatal death	Index	Exome	Yes	Simplex	Solved	MKS1	NM_017777.3: c.1126dupA:p.(Thr376Asnfs*3)	NC_000017.10:g.56285505dupT	CI135654	Homozygous	Frameshift insertion	Pathogenic	Y	0	0	Private	SCV001870498	PMID: 23169490
12DG2087	Meckel syndrome 1	Occipital encephalocele, polycystic kidneys, polydactyly, microcephaly, potter-like facies, sloping forehead, hypertelorism, low set ears, macrostomia, short neck, talipes, and oligohydramnios.	Ciliopathy	Neonatal death	Index	Exome	Yes	Familial	Solved	MKS1	NM_017777.3:c.1126dupA:p.(Thr376Asnfs*3)	NC_000017.10:g.56285505dupT	CI135654	Homozygous	Frameshift insertion	Pathogenic	Y	0	0	Private	SCV001870498	PMID: 23169490
14DG1749	Meckel syndrome 1	Occipital encephalocele, polycystic kidneys, polydactyly, microphthalmia, and cleft palate.	Ciliopathy	Stillbirth	Index	Panel	Yes	Simplex	Solved	MKS1	NM_017777.3:c.1066C>T:p.(Gln356*)	NC_000017.10:g.56285903G>A	CM166108	Homozygous	Stopgain	Pathogenic	Y	0	0.0001	Founder	RCV000256424	PMID: 27894351
16DG1064	Meckel syndrome 1	Enlarged bilateral polycystic kidneys, occipital encephalocele, and anhydrominos.	Ciliopathy	Neonatal death	Index	Panel	Yes	Familial	Solved	MKS1	NM_017777.3:c.367C>T:p.(Arg123*)	NC_000017.10:g.56293499G>A	CM1821697	Homozygous	Stopgain	Pathogenic	Y	2.137e-05	0	Private	RCV001175216	PMID: 29620724
14DG1336	Methylmalonic aciduria and homocystinuria, cblC type.	Recurrent vomiting, failure to gain weight since birth, developed generalized edema and white stool, followed by fulminant hepatic and respiratory failure and death.	Metabolic	Neonatal death	Duo	Panel	Yes	Simplex	Solved	MMACHC	NM_001330540.1:c.181C>T:p.(Gln61*)	NC_000001.10:g45973959C>T	NA	Heterozygous parents	Stopgain	Pathogenic	Y	0	0	Private	SCV001870499	Unpublished
15DG1257	No OMIM phenotype	Non immune hydrops.	Metabolic	Stillbirth	Duo	Exome	Yes	Familial	Ambiguous	MOCS3	NM_014484.3:c.1027C>T:p.(Arg343*)	NC_000020.10:g.49576406C>T	CM186786	Homozygous	Stopgain	VUS	Y	0	0.0004	Founder	SCV001870500	PMID: 28749478
16DG0831	Hydrocephalus, nonsyndromic, autosomal recessive 2.	Oligohydramnios, dolichocephaly, macrocephaly, widely patent fontanelles and sutures.	Neurologic	IUFD	Index	Exome	Yes	Simplex	Solved	MPDZ	NM_003829.3:c.628C>T:p.(Gln210*)	NC_000009.11:g.13222351G>A	CM130004	Homozygous	Stopgain	Pathogenic	Y	0	0.0002	Founder	RCV000043475	PMID: 28556411, PMID: 27417437
15DG0986	Combined oxidative phosphorylation deficiency 2.	NIHF, strawberry shaped head, partial agenesis of the corpus callosum, hypoplastic cerebellum, cystic hygroma, pleural effusion, very short long bones, and ascites.	Metabolic	Stillbirth	Duo	Exome	Yes	Familial	Solved	MRPS16	NM_016065.4:c.331C>T:p.(Arg111*)	NC_000010.10:g.75010693G>A	CM043302	Homozygous	Stopgain	Pathogenic	Y	1.591e-05	0.0004	Founder	RCV000001909	PMID: 28749478
16DG0125	Immunodeficiency 50.	Severe anaemia, difficult breathing, hemoptysis, blood on passing urine, severe bronchiolitis, neutropenic, rapid progression of pulmonary hypertension that neither reversible nor responding to vasodilators, with cystic fibrosis CF-like presentation.	Immunological	Death in childhood	Index	Exome	Yes	Familial	Solved	MSN/MTTP	NM_002444.3:c.1056delG:p.(Lys352Asnfs*73) / NM_000253.4:c.2620A>G:p.(Asn874Asp)	NC_000023.10:g.64956753delG/ NC_000004.11:g.100543940A>G	NA	Hemizygous	Frameshift deletion/ Missense	Pathogenic/ VUS	Y	0/0	0.0004/0	Founder	SCV001870502/ SCV001870501	Unpublished	First confirmation, two lethal variants in the same family, variable presentation
12DG2187	MMA (methylmalocic acidemia).	Poor feeding, respiratory distress, sever metabolic acidosis, septic shock and very high ammonia.	Metabolic	Neonatal death	Index	Mapping and targeted gene sequencing	Yes	Simplex	Solved	MUT	NM_000255.3:c.329A>G:p.(Tyr110Cys)	NC_000006.11:g.49426851T>C	NA	Homozygous	Missense	likely pathogenic		0	0.0004	Founder	RCV001027998	Unpublished
16DG0787	Cardiomyopathy, hypertrophic, 4	Non immune hydrops.	Cardiac	Stillbirth	Index	Exome	Yes	Familial	Solved	MYBPC3	NM_000256.3:c.2449C>T:p.(Arg817Trp)	NC_000011.9:g.47359095G>A	CM1516385	Homozygous	Missense	Pathogenic		4.012e-06	0.0003	Founder	RCV000763241	PMID: 28749478
15DG1390	No OMIM phenotype	NIHF and congenital heart disease	NA	Neonatal death	Index	Exome	Yes	Familial	Ambiguous	MYBPHL	NM_001010985.3:c.212T>G:p.(Val71Gly)	NC_000001.10:g.109840813A>C	CM186787	Homozygous	Missense	VUS (novel gene)		4.042e-06	0	Private	SCV001870503	PMID: 28749478
17DG1094	No OMIM phenotype*	Hydrops fetalis fetus with echogenic kidney and bilateral hydronephrosis.	Genitourinary	Stillbirth	Index	Exome	YES	Familial	Solved	MYH11	NM_022844.3:c.1033+1G>A	NC_000016.9:g.15865425C>T	CS1822546	Homozygous	Splice site	Pathogenic	Y	0	0	Private	SCV001870504	PMID: 32552793	Recessive in dominant
13DG1885	No OMIM phenotype	Recurrent non-immune Hydrops	NA	IUFD	Index	Exome	Yes	Familial	Ambiguous	MYOM1	NM_003803.4:c.4987G>A:p.(Val1663Met)	NC_000018.9:g.3067331C>T	CM155525	Homozygous	Missense	VUS (novel gene)		4.013e-06	0.0002	Founder	RCV000170579	PMID: 26036949	published VUS (novel gene)
14DG1196	Congenital contractures of the limbs and face, hypotonia, and developmental delay.	Congenital contractures of the limbs and face, hypotonia, developmental delay, psychomotor retardation and characteristic facies, micrognathia, fix contraction at hand and neck, short stature, trismus.	Neurologic	Death in Infancy	Index	Exome	yes	Simplex	Solved	NALCN	NM_052867.2:c.4355T>C:p.(Leu1452Ser)	NC_000013.10:g.101720361A>G	CM1713554	De novo	Missense	Pathogenic		0	0.0002	Founder	RCV001266781	Unpublished	De novo
16DG0785	Mitochonderia complex-1 deficiency.	Agenesis of corpus callosum associate with white matter and brainstem abnormal signal.	Metabolic	Neonatal death	Duo	Exome	Yes	Familial	Ambiguous	NDUFAF5	NM_001039375.2:c.737T>A:p.(Leu246Gln)	NC_000020.10:g.13797151T>A	NA	Heterozygous parents	Missense	VUS		3.979e-06	0.0004	Founder	RCV000985087	Unpublished
09DG00351	Mitochondria encephalopathy.	Global developmental delay, encephalopathy, elevated lactate, severe complex I deﬁciency on ﬁbroblast ETC assay.	Metabolic	Death in infancy	Index	Exome	YES	Simplex	Solved	NDUFS1	NM_001199981.2:c.650T>G:p.(Val217Gly)	NC_000002.11:g.207009730A>C	PMID: 22499341	Homozygous	Missense	Pathogenic		0	0	Private	RCV000170569	PMID: 22499341
16DG1603	Nemaline myopathy 2.	NIHF, Cystic hygroma, pleural effusion and ascites, post abortion examination showed micrognathia, cleft palate.	Muscular	Terminated	Index	Exome	Yes	Familial	Solved	NEB	NM_001164507.2:c.20974delA:p.(Val6993Serfs*8)	NC_000002.11:g.152394677delT	CD186888	Homozygous	Frameshift deletion	Pathogenic	Y	0	0	Private	SCV001870505	PMID: 28749478
HC00103899	Nemaline myopathy 2.	Non immune hydrops.	Muscular	Neonatal death	Index	Exome	Yes	Familial	Solved	NEB	NM_004543.4:c.11806-1G>A	NC_000002.11:g.152432314C>T	CS1710567	homozygous	Splice site	Pathogenic	Y	0	0	Private	SCV001870506	PMID: 28749478
13DG0975	Nemaline myopathy 2.	Cystic hygroma, short long bones and clubbed feet.	Muscular	Stillbirth	Index	Exome	Yes	Familial	Solved	NEB	NM_001164507.2:c.21076C>T:p.(Arg7026*)	NC_000002.11:g.152394412G>A	CM1413913	Homozygous	Stopgain	Pathogenic	Y	0.00003233	0	Private	RCV000170577	PMID: 26036949
14DG0056	Neuro-disorderdevelopmental disorder with central and peripheral motor dysfunction	Dysmorphic features (hypertelorism, high and wide nasal bridge), very small anterior fontanelle at birth, micrognathia, glossoptosis, cleft palate, long thin hyper extensible fingers, 11 pairs of ribs, hypotonia.	Neurologic	Death in childhood	Index	Exome	Yes	Familial	Solved	NFASC	NM_001160331.1:c.1109G>C:p.(Arg370Pro)	NC_000001.10:g.204939816G>C	PMID: 30214071	Homozygous	Missense	Pathogenic		0	0	Private	RCV000761195	PMID:28940097
13DG1482	Nephronophthisis 3	Lethal polycystic kidney disease.	Ciliopathy	Stillbirth	Index	Panel	Yes	Familial	Solved	NPHP3	NM_153240.4:c.2694-2_2694-1delAG	NC_000003.11:g.132408108_132408109delCT	CD082161	Homozygous	Splice site	Pathogenic	Y	0.000234	0.001	Founder	RCV000256425	PMID: 27894351
14DG0840	Nephronophthisis 3	Lethal polycystic kidney disease.	Ciliopathy	Stillbirth	Duo	Panel	Yes	Simplex	Solved	NPHP3	NM_153240.4:c.2694-2_2694-1delAG	NC_000003.11:g.132408108_132408109delCT	CD082161	Heterozygous parents	Splice site	Pathogenic	Y	0.000234	0.001	Founder	RCV000256425	PMID: 27894351
17DG1030	Nephronophthisis 3	Polycystic kidney disease, and anencephaly.	Ciliopathy	Neonatal death	Duo	Exome	Yes	Familial	Solved	NPHP3	NM_153240.4:c.2694-2_2694-1delAG	NC_000003.11:g.132408108_132408109delCT	CD082161	Heterozygous parents	Splice site	Pathogenic	Y	0.000234	0.001	Founder	RCV000205615	PMID: 31130284
18DG0112	Nephronophthisis 3	Anhydramnios, Potter sequence, and bilateral and polycystic kidneys.	Ciliopathy	Neonatal death	Index	Exome	Yes	Familial	Solved	NPHP3	NM_153240.4:c.2694-2_2694-1delAG	NC_000003.11:g.132408108_132408109delCT	CD082161	Homozygous	Splice site	Pathogenic	Y	0.000234	0.001	Founder	RCV000205615	PMID: 31130284
19DG0600	Nephronophthisis 3	Typical nephronophthisis changes, anhydramnios, and Potter facies.	Ciliopathy	Neonatal death	Duo	Exome	Yes	Simplex	Solved	NPHP3	NM_153240.4:c.2694-2_2694-1delAG	NC_000003.11:g.132408108_132408109delCT	CD082161	Homozygous	Splice site	Pathogenic	Y	0.000234	0.001	Founder	RCV000205615	PMID: 31130284
19DG2161	Nephronophthisis 3	Anhydramnios, echogenic polycystic kidneys, Potter sequence, dilated cisterna magna, and ambiguous male genitalia.	Ciliopathy	Neonatal death	Index	Exome	Yes	Familial	Solved	NPHP3	NM_153240.4:c.2694-2_2694-1delAG	NC_000003.11:g.132408108_132408109delCT	CD082161	Homozygous	Splice site	Pathogenic	Y	0.000234	0.001	Founder	RCV000205615	PMID: 31130284
11DG1821/11DG1822	Nephrotic syndrome, type 1.	Polycystic kidney disease, fetal distress.	Renal	Death in infancy	Duo	Panel	Yes	Familial	Solved	NPHS1	NM_004646.3:c.2536_2539del:p.(Thr847Argfs*57)	NC_000019.9:g.36333150_36333153del	NA	Heterozygous parents	Non framshift deletion	Pathogenic	Y	0	0.0001	Founder	RCV000671869	Unpublished
10DG1448	No OMIM phenotype	Dysmorphic features consisting of short neck posterior web, low set ears, hypertelorism, long philtrum, cryptorchidism and micropenis, clenched hands, wide spaced nipples, complex cardiac disorders, ECHO revealed complex congenital heart disease, truncus arteriosus type I, severe ventricle septal defect and truncal stenosis.	Cardiac	Neonatal death	Index	Exome	Yes	Simplex	Solved	NRP1	NM_003873.5:c.248+2T>G:r.74_248del:p.(Asp25Glyfs*25)	NC_000010.10:g.33619634A>C	CS152777	Homozygous	Missense	Pathogenic	Y	0	0	Private	RCV000185633	PMID: 25713110
18DG0487	Nephrotic syndrome, type 19.	WEST syndrome with seizure disorder, intellectual disability, quadriplegia, focal segment glomerulosclerosis leading to end-stage renal disease, patient passed due to cardiopulmonary arrest secondary to complications of advanced chronic kidney disease with respiratory infection.	Renal	Death in childhood	Index	Exome	Yes	Familial	Solved	NUP160	NM_015231.1:c.1179+5G>A r.1102_1179del;p.(Phe368_Gln393del)	NC_000011.9:g.47843634C>T	CM1924801	Homozygous	Splice site	Pathogenic	Y	0	0	Private	SCV001870507	PMID: 32552793
18DG0176	Encephalopathy, acute, infection-induced, susceptibility to, 9 .	Microcephaly, developmental delay, visual impairment, abnormal body movement, hyponatremia, failure to thrive, choreoathetoid movement, and seizures.	Neurologic	Death in infancy	Index	Exome	Yes	Familial	Solved	NUP214	NM_005085.3:c.461A>G:p.(Asp154Gly)	NC_000009.11:g.134004733A>G	CM193483	Homozygous	Missense	Likely Pathogenic		0	0	Private	RCV000785779	PMID: 30758658
18DG0406	Developmental and epileptic encephalopathy 75.	Microcephaly, seizures, thin corpus callosum, brain atrophy, developmental delay, hypertonia, failure to thrive, global cerebral atrophy predominantly in white matter.	Neurologic	Death in infancy	Index	Exome	Yes	Familial	Ambiguous	PARS2	NM_152268.4:c.283G>A:p.(Val95Ile)	NC_000001.10:g.55224552C>T	CM175792	Homozygous	Missense	VUS		0.0001096	0	Private	RCV000723278	PMID: 30237576
15DG0931	Pyruvate dehydrogenase E1-alpha deficiency.	Dystonia, lactic acidosis, brain infarction, spastic quadriplegia, renal tubular acidosis, acutely sick in PICU with haemorrhagic brain infarction and possible brain death.	Metabolic	Death in childhood	Index	Exome	YES	Simplex	Solved	PDHA1	NM_001173454.1:c.842A>G:p.(Tyr281Cys)	NC_000023.10:g.19373591A>G	NA	Hemizygous	Missense	Pathogenic		0	0	Private	SCV001870508	Unpublished
15DG1785	Peroxisome biogenesis disorder 1A.	Fetus with abnormal VLCFA.	Metabolic	Death in infancy	Duo	Panel	Yes	Familial	Solved	PEX1	NM_000466.2:c.1240_1359del:p.(Ile414_Leu453del)	NC_000007.13:g.92143162_92143281del	PMID: 30561787	Heterozygous parents	Non frameshift deletion	Pathogenic		0	0	Private	SCV001870509	PMID: 30561787
10DG0589/12DG1922	Peroxisome Biogenesis Disorder 1A (PBD1A).	Severe neurological and systemic manifestations (suspected Zellweger syndrome).	Metabolic	Terminated	Duo	Panel	Yes	Familial	Solved	PEX1	NM_000466.2:c.2894T>C:p.(Leu965Pro)	NC_000007.13:g.92123833A>G	CM1618521	Heterozygous parents	Missense	Pathogenic		0	0.0001	Founder	RCV000171408	PMID: 30561787
10DG0761	Peroxisome biogenesis disorder 1A.	Generalized hypotonia, abnormal facial shape, attention deficit hyperactivity disorder, microcephaly, brachycephaly, muscular hypotonia of the trunk, optic atrophy, hypocholesterolaemia, aciduria, osteopenia, wide anterior fontanelle, Irritability, frontal bossing, depressed nasal bridge, low-set ears, skin dimples, nephrolithiasis, and calcinosis.	Metabolic	Death in childhood	Index	Panel	Yes	Familial	Solved	PEX1	NM_000466.2:c.3037C>T:p.(Arg1013Cys)	NC_000007.13:g.92122437G>A	CM1618708	Homozygous	Missense	Pathogenic		0	0	Private	RCV001380782	PMID: 30561787
12DG1923	Peroxisome biogenesis disorder 1A (Zellweger).	Abnormality of long chain fatty acid metabolism.	Metabolic	Death in infancy	Index	Panel	Yes	Simplex	Solved	PEX1	NM_000466.2:c.657_660delGTCA:p.(Ser220Ilefs*22)	NC_000007.13:g.92147169_92147172delTGAC	CD1618714	Homozygous	Frameshift deletion	Pathogenic	Y	0	0	Private	RCV000171530	PMID: 30561787
16DG1317	Peroxisome biogenesis disorder 1A (Zellweger).	Epileptic encephalopathy with brain malformation and failure to thrive.	Metabolic	Neonatal death	Index	Panel	Yes	Simplex	Solved	PEX1	NM_000466.2:c.1897C>T:p.(Arg633*)	NC_000007.13:g.92135565G>A	CM015843	Homozygous	Stopgain	Pathogenic	Y	3.98e-06	0	Private	RCV001193608	PMID: 30561787, PMID: 32552793
19DG0041	Peroxisome biogenesis disorder 1A (Zellweger).	Abnormal facial shape, beaked nose seizures, global developmental delay, failure to thrive, sensorineural hearing impairment, growth delay, agenesis of corpus callosum, ectatic ventricles, examination showed shawl scrotum, unilateral absent testis and right accessory nipple	Metabolic	Death in infancy	Index	Exome	Yes	Simplex	Solved	PEX1	NM_000466.2:c.3568C>T:p.(Gln1190*)	NC_000007.13:g.92119096G>A	NA	Homozygous	Stopgain	Pathogenic	Y	0	0	Private	SCV001870510	Unpublished
13DG1011	Peroxisome biogenesis disorder 3A (ZELLWEGER).	Polycystic kidney dysplasia, abnormal facial shape, wide anterior fontanelle, generalized hypotonia, pigmentary retinopathy, global brain atrophy, hypoplasia of the corpus callosum, clubbing of toes, elevated long chain fatty acids.	Metabolic	Death in infancy	Index	Panel	Yes	Familial	Solved	PEX12	NM_000286.2:c.308dupT:p.(Leu103Phefs*3)	NC_000017.10:g.33904429dupA	CI040342	Homozygous	Frameshift insertion	Pathogenic	Y	0	0	Private	SCV001870511	PMID: 30561787
14DG0227/14DG0228	Zellweger Syndrome.	Bilateral genu recurvatum, narrow chest with mild to moderate inspiratory stridor, no organomegaly, generalized hypotonia, hyporeflexia, and mild microcephaly.	Metabolic	Death in infancy	Duo	Panel	Yes	Simplex	Solved	PEX26	NM_001127649.2:c.228C>T:(r.227_230del): p. (Gly76Alafs*5)	NC_000022.10:g.18561370C>T	CM1618545	Heterozygous parents	Exonic splicing	Pathogenic	Y	0	0.0003	Founder	RCV000171354	PMID: 30561787
15DG2279	Peroxisome biogenesis disorder 7A (Zellweger).	Abnormal facial shape, generalized hypotonia, seizure, poor sucking.	Metabolic	Death in childhood	Duo	Panel	Yes	Simplex	Solved	PEX26	NM_001127649.2:c.228C>T:(r.227_230del): p. (Gly76Alafs*5)	NC_000022.10:g.18561370C>T	CM1618545	Heterozygous parents	Missense	Pathogenic	Y	0	0.0003	Founder	RCV000171354	PMID: 30561787
DG08RC00081	Peroxisome biogenesis disorder 2B.	A female neonate delivered at 35 weeks gestation, via caesarean section due to eclampsia-complicated pregnancy, noted to be floppy, lying in a frog leg posture, significant head lag, difficulty in feeding and sucking requiring nasogastric tube, seizures, CT with diffused hypodensity of white matter, plasma very long-chain fatty acids showed abnormal elevated C 24/22, and C 26/22 ratios.	Metabolic	Death in infancy	Index	Panel	Yes	Simplex	Solved	PEX5	NM_001131025.1:c.1578T>G:p.(Asn526Lys)	NC_000012.11:g.7362296T>G	CM951093	Homozygous	Missense	Pathogenic		0	0.0005	Founder	RCV000427819	PMID: 20681997
09DG01289	Peroxisome Biogenesis Disorder (Zellweger).	Male neonate born at term with normal growth parameters, during pregnancy notable for decreased fetal movements, cyanosis developed on 1st day of life was transferred to NICU, typical Zellweger facies and severe hypotonia, elevated liver enzymes and renal cysts, brain MRI showed mild brain atrophy.	Metabolic	Death in infancy	Index	Panel	No	Simplex	Solved	PEX5	NM_001131025.1:c.1578T>G:p.(Asn526Lys)	NC_000012.11:g.7362296T>G	CM951093	Homozygous	Missense	Pathogenic		0	0.0005	Founder	RCV000427819	PMID: 20681997
13DG1401	Peroxisome biogenesis disorder 2B.	Failure to thrive, prominent forehead, abnormal facial shape, low-set ears, polar cataract, wide nasal bridge, anteverted nares, high palate, intellectual disability, seizures, elevated serum long-chain fatty acids, adrenal insufficiency.	Metabolic	Death in infancy	Index	Panel	Yes	Simplex	Solved	PEX5	NM_001131025.1:c.1578T>G:p.(Asn526Lys)	NC_000012.11:g.7362296T>G	CM951093	Homozygous	Missense	Pathogenic		0	0.0005	Founder	RCV000427819	PMID: 30561787
11DG0068	Neu Laxova Syndrome.	Delivered term with thick meconium-stained liquor. baby was evidently jaundiced with generalized colloidon like ichthyosis, microcephalic , sloping forehead, a broad nose, large ears, a short neck, spastic long fingers, and fixed contractures of the extremities.	Metabolic	Neonatal death	Index	Exome	yes	Familial	Solved	PHGDH	NM_006623.3:c.418G>A:p.(Gly140Arg)	NC_000001.10:g.120269633G>A	CM145877	Homozygous	Missense	Pathogenic		3.977e-06	7e-05	Founder	RCV000128433	PMID: 24836451
13DG1899	Neu-Laxova syndrome 1.	Delivered at term with thick meconium-stained liquor, birth weight was 2.24 kg, baby was evidently jaundiced with generalized colloidon like ichthyosis, microcephalic, sloping forehead, broad nose, large ears, a short neck, spastic long fingers, and fixed contractures of the extremities,	Metabolic	Neonatal death	Index	EXOME	Yes	Simplex	Solved	PHGDH	NM_006623.3:c.488G>A:p.(Arg163Gln)	NC_000001.10:g.120269703G>A	CM1621015	Homozygous	Missense	Pathogenic		0	0	Private	RCV000128434	PMID: 24836451
13DG2207	Neu-Laxova syndrome 1.	full-term female born vaginally, died immediately after birth, very small for her gestational age with severe microcephaly, micrognathia, bulging eyes with absent eyelids, severe ichthyosis of the skin, cleft lip and palate, a very flat nose, a very short neck, and generalized edema.	Metabolic	Neonatal death	Index	Exome	Yes	Familial	Solved	PHGDH	NM_006623.3:c.418G>A:p.(Gly140Arg)	NC_000001.10:g.120269633G>A	CM145877	Homozygous	Missense	Pathogenic		3.977e-06	7e-05	Founder	RCV000128433	PMID: 24836451
14DG1367	Neu-Laxova syndrome 1.	Preterm fetus born at 29 weeks after an uneventful vaginal delivery, antenatal ultrasounds at both 19 and 24 weeks of gestation showed polyhydramnios, curved vertebrae, protruded eyes, an open mouth, low-set ears, a short and broad neck, microcephaly, generalized skin edema, abnormally flexed hands, extended crossed feet with a rocker-bottom appearance, postnatal examination revealed massive body…	Metabolic	Stillbirth	Index	Exome	No	Simplex	Solved	PHGDH	NM_006623.3:c.418G>A:p.(Gly140Arg)	NC_000001.10:g.120269633G>A	CM145877	Homozygous	Missense	Pathogenic		3.977e-06	7e-05	Founder	RCV000128433	PMID: 30214071
16DG0493	Dehydrated hereditary stomatocytosis with or without pseudohyperkalemia and/or perinatal edema.	Non immune hydrops.	Hematological	IUFD	Index	Exome	Yes	Familial	Solved	PIEZO1	NM_001142864.4:c.1264C>T:p.(Gln422*)	NC_000016.9:g.88799793G>A	CM186900	Homozygous	Stopgain	Pathogenic	Y	2.17e-05	0	Private	RCV001029734	PMID: 28749478
18DG0763	Developmental and epileptic encephalopathy 80.	Fine and gross motor delay, speech delay, disability, hypotonia, and seizures.	Metabolic	Death in infancy	Index	Exome	YES	Familial	Solved	PIGB	NM_004855.4:c.463G>C:p.(Asp155His)	NC_000015.9:g.55619774G>C	CM1915186	Homozygous	Missense	Pathogenic		1.434e-05	0	Private	RCV001290130	PMID: 31256876
09DG01201	Glycosylphosphatidylinositol biosynthesis defect 16.	NIHF-polyhydramnios, and cystic hygroma	Metabolic	Terminated	Index	Exome	Yes	Familial	Solved	PIGC	NM_002642.4:c.659T>C:p.(Leu220Pro)	NC_000001.10:g.172411104A>G	CM155452	Homozygous	Missense	Pathogenic		0	0	Private	RCV000170570	PMID: 26036949
16DG0393	Polycystic kidney disease 1.	Large echogenic kidneys, dilated cisterna magna measuring 11.8mm, hypoplastic cerebellum, huge cystic structure in the liver, narrow chest.	Ciliopathy	Terminated	Index	Exome	Yes	Familial	Solved	PKD1	NM_000296.3:c.4349_4351del:p.(Asn1450del)	NC_000016.9:g.2160817_2160819del	CD1210736	Homozygous	Non framshift deletion	Pathogenic		0	0	Private	RCV001175219	PMID:32055034
19DG0562	Polycystic kidney disease 4, with or without hepatic disease.	Polycystic kidney disease, and hepatosplenomegaly.	Genitourinary	Neonatal death	Index	Exome	YES	Familial	Solved	PKHD1	NM_138694.4:c.4870C>T:p.(Arg1624Trp)	NC_000006.11:g.51889738G>A	CM020959 CD082161	Homozygous	Missense	Pathogenic		0.0001379	0.002	Founder	RCV001507098	PMID: 31130284
14DG1792	Polycystic kidney disease 4, with or without hepatic disease.	Lethal polycystic kidney disease.	Ciliopathy	Neonatal death	Duo	Panel	Yes	Familial	Solved	PKHD1	NM_138694.3:c.4870C>T:p.(Arg1624Trp)	NC_000006.11:g.51889738G>A	CM020959	Heterozygous parents	Missense	Pathogenic		0.0001379	0.002	Founder	RCV001507098	PMID: 27894351
16DG0676	Polycystic kidney disease 4, with or without hepatic disease.	Fetus with bilateral polycystic kidneys.	Ciliopathy	Neonatal death	Index	Exome	Yes	Familial	Solved	PKHD1	NM_138694.3:c.458T>C:p.(Ile153Thr)	NC_000006.11:g.51938330A>G	CM2011943	Homozygous	Missense	Pathogenic		0	0	Private	RCV001175221	PMID:32055034
19DG1338	Polycystic kidney disease 4, with or without hepatic disease.	Polycystic kidney disease.	Ciliopathy	Stillbirth	Duo	Exome	yes	Familial	Solved	PKHD1	NM_138694.3:c.4323_4324insTT:p.(Leu1442Phefs*19)	NC_000006.11:g.51890284_51890285insAA	CI2011942	Heterozygous parents	Frameshift insertion	Pathogenic	Y	0	0	Private	RCV001175220	PMID: 31130284
19DG2177	Polycystic kidney disease 4, with or without hepatic disease.	IUGR, anhydramnios, and bilateral polycystic kidneys.	Ciliopathy	Neonatal death	Index	Exome	Yes	simplex	Solved	PKHD1	NM_138694.3:c.8011C>T:p.(Arg2671*)	NC_000006.11:g.51712669G>A	CM020499	Homozygous	Stopgain	Pathogenic	Y	3.583e-05	0	Private	RCV000004328	PMID:32055034
15DG1212	Neuro-disorderdegeneration with brain iron accumulation 2B.	Neuro-degeneration, mild microcephaly, spasticity, and capillary haemangioma.	Metabolic	Death in childhood	Index	Panel	Yes	Simplex	Solved	PLA2G6	NM_001004426.1:c.1125del:p.(Val376Trpfs*14)	NC_000022.10:g.38525522del	CD1310226	Homozygous	Frameshift deletion	Pathogenic	Y	0	0	Private	SCV001870512	PMID: 27431290, PMID: 32965080,PMID: 32552793
15DG0271	Thrombophilia, familial, due to decreased release of PLAT.	Antenatal ultrasound revealed brain malformations of dilated third and lateral ventricles, absent choroid plexus, dilated posterior fossa, hypoplastic cerebellum, signs of hydrops fetalis ended with terminated pregnancy.	Hematological	Neonatal death	Index	Exome	YES	Familial	Solved	PLAT	NM_033011.4:c.102_103delCA:p.(Arg35Ilefs*39)	NC_000008.10:g.42048902_42048903delTG	CD1613461	Homozygous	Frameshift deletion	Pathogenic	Y	0	0	Private	RCV000258825	PMID: 28556411
13DG0444	Pyridoxamine 5'-phosphate oxidase deficiency.	Generalized Seizures.	Metabolic	Death in infancy	Index	Panel	Yes	Simplex	Solved	PNPO	NM_018129.3:c.686G>A:p.(Arg229Gln)	NC_000017.10:g.46024048G>A	CM136083	Homozygous	Missense	Pathogenic		8.65e-06	0	Private	SCV001870513	PMID: 27431290, PMID: 32552793
15DG1840	Mitochondrial DNA depletion syndrome 4A (Alpers type).	Lethal multiple fetal anomalies presented by, hypoplastic CB, absent CSP, abnormal flat profile, micrognathia, hydrops, fixed flexed deformities in upper and lower limbs, clenched hands, and talipes.	Metabolic	IUFD	Index	Exome	Yes	Familial	Solved	POLG	NM_001126131.2:c.2606G>A:p.(Arg869Gln)	NC_000015.9:g.89864484C>T	CM097230	Homozygous	Missense	Likely Pathogenic		0	5e-05	Founder	RCV000758310	PMID: 28749478
13DG2116	Muscular dystrophy-dystroglycanopathy (congenital with brain and eye anomalies).	Global developmental delay, generalized hypotonia, meningoencephalocele, weak cry, deep palmar crease, short foot, overlapping toes, umbilical hernia, severe muscular hypotonia, scarring, central posterior corneal opacity, abnormality of the iris, chorioretinal atrophy, lissencephaly, encephalocele, muscular dystrophy.	Muscular	Death in infancy	Index	Panel	Yes	Simplex	Solved	POMGNT2	NM_032806.5:c.503T>C:p.(Phe168Ser)	NC_000003.11:g.43122421A>G	PMID: 28940097	Homozygous	Missense	Pathogenic		0	0.0002	Founder	SCV001870514	Unpublished
15DG0227	Muscular dystrophy-dystroglycanopathy (congenital with brain and eye anomalies), type A, 1.	Holoprosencephaly, hydrocephalus, Polyhydramnios, nasogastric tube feeding, mild hypotonia, delayed motor milestones, brain MRI revealed large lateral ventricles with absence of septum pellucidum leading to formation of unique ventricular cavity with mal-appreciation of the anterior falx cerebri and probable fusion of the frontal lobes, the third ventricle is enlarged as well and its posterior re…	Muscular	Neonatal death	Index	Panel	YES	Familial	Solved	POMT1	NM_007171.3:c.280+1G>T	NC_000009.11:g.134381841G>T	CS086208	Homozygous	Splice site	Pathogenic	Y	7.953e-06	0.0004	Founder	RCV000853233	PMID: 32552793
13DG1221	Muscular dystrophy-dystroglycanopathy (congenital with brain and eye anomalies), type A, 1.	Severe ventriculomegaly, severe hydrocephalous, bilateral congenital cataract, and corneal haziness.	Neurologic	Neonatal death	Index	Panel	Yes	Familial	Solved	POMT1	NM_007171.3:c.1241+3delAGTG	NC_000009.11:g.134388721delAGTG	PMID: 28556411	Homozygous	Splice site	Pathogenic	Y	0	0.0001	Founder	SCV001870515	PMID: 28556411, PMID: 28749478, PMID: 29290337
18DG0506	No OMIM phenotype	Lactic academia, gross motor and fine motor delay, immunodeficiency, recurrent fever, abnormal pigmentation, atrial septal defect, hypotonia, failure to thrive.	MCA	Death in infancy	Index	Exome	Yes	Simplex	Ambiguous	PPP1R12B?	NM_002481.3:c.2490+1G>T	NC_000001.10:g.202465951G>T	CS2015066	Homozygous	Splice site	VUS	Y	0	0.0002	Founder	SCV001870516	PMID: 32552793
15DG1889	No OMIM phenotype	Non immune hydrops.	NA	Neonatal death	Index	Exome	Yes	Familial	Ambiguous	PRPF19	NM_014502.5:c.794A>G:p.(Lys265Arg)	NC_000011.9:g.60668088T>C	PMID: 28749478	Homozygous	Missense	VUS (novel gene)		0	0	Private	SCV001870517	PMID: 28749478
14DG0918	Neu-Laxova syndrome 2.	Sever microcephaly, ichthyosis all over the body, joint contracture, hypertonia, club feet and rocker bottom, lissencephaly and seizures.	Metabolic	Neonatal death	Index	Exome	Yes	Familial	Solved	PSAT1	NM_058179.3:c.296C>T:p.(Ala99Val)	NC_000009.11:g.80919755C>T	CM149805	Homozygous	Missense	Pathogenic		0.000152	0	Private	RCV000144448	PMID: 26960553
12DG1635	Renal tubular dysgenesis.	Bilateral renal agenesis	Renal	Stillbirth	Index	Exome	Yes	Familial	Solved	REN	NM_000537.3:c.299_300del:p.(Lys100Serfs*4)	NC_000001.10:g.204130493_204130494del	CD1617994	Homozygous	Stopgain	Pathogenic	Y	0	0.0003	Founder	SCV001870518	Unpublished
16DG0369	Combined oxidative phosphorylation deficiency 11.	IUGR, presented to ER several times due to electrolyte imbalance, sever hyperkalaemia, metabolic acidosis, normal kidney ultrasound, and bradycardia.	Mitochondrial	Death in infancy	Index	Exome	Yes	Familial	Ambiguous	RMND1	NM_017909.3:c.1349G>C:p.(*450Serext*31)	NC_000006.11:g.151726371C>G	CM147819	Homozygous	Stoploss	VUS		1.993e-05	0	Private	RCV000240835	Unpublished
17DG0833	Aicardi-Goutieres syndrome 4.	Failure to thrive, delayed fine and gross motor, delayed speech and language development, intellectual disability, brain atrophy, skull asymmetries, and abnormality of limbs.	Neurologic	Death in childhood	Index	Exome	Yes	Familial	Ambiguous	RNASEH2A	NM_006397.2:c.622T>C:p.(Ser208Pro)	NC_000019.9:g.12921203T>C	CM1924659	Homozygous	Missense	VUS		0	0	Private	SCV001870519	Unpublished
13DG2208	Robinow syndrome, autosomal recessive.	Absent penis, skeletal dysplasia, short forearm, abnormality of cardiovascular system morphology, ambiguous genitalia, low-set ears, depressed nasal bridge, high palate, wide intermammillary distance, and retinal dystrophy.	Skeletal	Neonatal death	Index	Exome	YES	Familial	Solved	ROR2	NM_004560.2:c.1970G>A:p.(Arg657His)	NC_000009.11:g.94486806C>T	CM1618535	Homozygous	Missense	Likely pathogenic		1.415e-05	0.0002	Founder	RCV000171424	PMID: 26112015
11DG1549	Neuromuscular disease, congenital, with uniform type 1 fiber.	Distal arthrogryposis	Muscular	Death in childhood	Index	Mapping and targeted gene sequencing	Yes	Familial	Solved	RYR1	NM_001042723.1:c.3619G>A:p.(Val1207Met)	NC_000019.9:g.38960007G>A	CM190612	Homozygous	Missense	likely pathogenic		0.0001202	0	Private	RCV000712949	PMID: 24361204
12DG0876	Epilepsy, generalized, with febrile seizures plus, type 1.	Microcephaly and epilepsy.	Neurologic	Death in childhood	Index	Exome	Yes	Simplex	Solved	SCN1B	NM_001037.4:c.449-2A>G	NC_000019.9:g.35530019A>G	CS1711558	Homozygous	Splice site	Pathogenic	Y	0	0	Private	RCV000856658	PMID: 27431290
11DG0307	Epilepsy, generalized, with febrile seizures plus, type 1.	Intractable seizure that started in early infancy, recurrent type of seizure mainly eye deviation with cyclic movement involving left side without moving the face.	Neurologic	Death in childhood	Index	Panel	Yes	Familial	Solved	SCN1B	NM_001037.4:c.449-2A>G	NC_000019.9:g.35530019A>G	CS1711558	Homozygous	Splice site	Pathogenic	Y	0	0	Private	RCV000856658	PMID: 28218389
19DG2215	Arthrogryposis multiplex congenita 4, neurogenic, with agenesis of the corpus callosum.	Agenesis of corpus callosum, spasticity, brain atrophy, failure to thrive, contractures, and club foot.	Neurologic	Neonatal death	Index	Exome	YES	Familial	Solved	SCYL2	NM_017988.4:c.106C>T:p.(Arg36*)	NC_000012.11:g.100676854C>T	CM203664	Homozygous	Stopgain	Pathogenic	Y	3.998e-06	0	Private	RCV001000099	PMID: 31960134
15DG0599	No OMIM phenotype	Non immune hydrops.	Novel gene	Stillbirth	Index	Exome	Yes	Familial	Ambiguous	SERPINA11	NM_001080451.2:c.643+1G>A	NC_000014.8:g.94914468C>T	CS186869	Homozygous	Splice site	VUS	Y	0	0	Private	SCV001870520	PMID: 28749478
15DG0877	Sialic acid storage disorder, infantile.	Non immune hydrops.	Metabolic	IUFD	Index	Exome	Yes	Familial	Solved	SLC17A5	NM_012434.5:c.738_741del:p.(Ser249Thrfs*21)	NC_000006.11:g.74345183_74345186del	CD186863	Homozygous	Framshift deletion	Pathogenic	Y	0	7e-05	Founder	SCV001870521	PMID: 28749478
15DG0933	Sialic acid storage disorder, infantile.	Non immune hydrops.	Metabolic	Terminated	Index	Exome	Yes	Familial	Solved	SLC17A5	NM_012434.4:c.1111+1G>A	NC_000006.11:g.74325037C>T	CS1718500	Homozygous	Splice site	Pathogenic	Y	0	7e-05	Founder	SCV001870522	PMID: 28749478
21DG0113	Specific granule deficiency 2.	Recurrent episodes of unexplained fever and anaemia, septic shock and multi organ failure three days prior death.	Immunological	Death in infancy	Index	Exome	yes	Simplex	Solved	SMARCD2	NM_001098426.1:c.1429C>T:p.(Arg477*)	NC_000017.10:g.61910669G>A	NA	Homozygous	Stopgain	Pathogenic	Y	0	0	Private	SCV001870523	Unpublished
13DG0527	Heart and brain malformation syndrome.	Dysmorphic facies, Low-set ears, high palate, anteverted nares, abnormality of the left ventricular outflow tract, interrupted aortic arch, cerebellar hypoplasia, Dandy-Walker malformation.	MCA	Death in infancy	Index	Exome	Yes	Familial	Solved	SMG9	NM_019108.2:c.520_521delCC:p.(Pro174Argfs*12)	NC_000019.9:g.44251661_44251662delGG	CD164282	Homozygous	Frameshift deletion	Pathogenic	Y	0	0.002	Founder	RCV000210059	PMID: 27018474
18DG0652	Sulfite oxidase deficiency, 272300 (3).	Microcephaly, cardiomyopathy, primary lactic acidosis, metabolic decompensation.	Mitochondrial	Death in infancy	Index	Exome	Yes	Familial	Solved	SUOX,HBB	NM_000456.2:c.520del:p.(Asp174Thrfs*13), and NM_000518.4:c.118C>T:p.(Gln40*)	NC_000012.11:g.56397693del/ NC_000011.9:g.5248004G>A	CD052509/ CM810001	Homozygous	Frameshift deletion	Pathogenic	Y	0/ 0.0003077	0.0003/ 0.001	Founder	RCV000758699	Unpublished
16DG1142	No OMIM phenotype	Non immune hydrops.	NA	IUFD	Index	Exome	Yes	Familial	Ambiguous	SVOPL	NM_174959.2:c.205delT:p.(Phe69Leufs*28)	NC_000007.13:g.138329590delA	CD186908	Homozygous	Frameshift deletion	VUS	Y	0	0	Private	SCV001870524	PMID: 28749478
21DG0169	Osteochondrodysplasia, complex lethal, Symoens-Barnes-Gistelinck type.	Agenesis of corpus callosum, polyhydramnios, ventriculomegaly, brachycephaly, cerebellar hypoplasia, abnormal, facial shape, skeletal dysplasia, abnormal external genitalia, dilation of lateral ventricles, dilated third and fourth ventricle, cavum septum pellucidum, agenesis of cerebellar vermis, hypotelorism, micrognathia, thoracic hypoplasia, single umbilical artery, talipes equinovarus, echoge…	Skeletal	IUFD	Index	Exome	Yes	Familial	Solved	TAPT1	NM_153365.2:c.1156C>T:p.(Arg386*)	NC_000004.11:g.16176304G>A	NA	Homozygous	Stopgain	Pathogenic	Y	0	0	Private	SCV001870525	Unpublished
17DG0168	No OMIM phenotype	Ventral Septal Defect, cleft lip and palate, cataracts, agenesis of corpus callosum, midline cyst, and club foot.	Ciliopathy	Terminated	Index	Exome	Yes	Simplex	Solved	TBC1D32	NM_152730.4:c.1372+1G>T	NC_000006.11:g.121613198C>A	CS140991	Homozygous	Splice site	Pathogenic	Y	4.357e-06	0.0002	Founder	RCV000128557	PMID: 32552793
11DG0815	No OMIM phenotype	Midline cleft lip and alveolus, microcephaly, microphthalmia, coloboma, polydactyly, abnormal genitalia, choanal atresia, cardiovascular abnormality ( Patent ductus arteriosus, atrial septal defect), and agenesis of corpus callosum.	Ciliopathy	Neonatal death	Index	Exome	Yes	Simplex	Solved	TBC1D32	NM_152730.4:c.1372+1G>T	NC_000006.11:g.121613198C>A	CS140991	Homozygous	Splice site	Pathogenic	Y	4.357e-06	0.0002	Founder	RCV000128557	PMID: 24285566
12DG1318	Meckel syndrome 8.	Polycystic kidney, occipital encephalocele, polydactyly, microcephaly, micrognathia, microphthalmia, cleft palate, ambiguous genitalia.	Ciliopathy	Terminated	Index	Exome	Yes	Familial	Solved	TCTN1	NM_001082538.2:c.32_43del:p.(Val11_Leu14del)	NC_000012.11:g.111052019_111052030del	CD159475	Homozygous	Non framshift deletion	Pathogenic		0	0	Private	SCV001870526	PMID: 26123494/PMID: 27894351
13DG2060	Joubert syndrome 13.	Oligohydramnios, omphalocele, occipital encephalocele, and polycystic kidneys.	Ciliopathy	Terminated	Index	Panel	Yes	Familial	Solved	TCTN1	NM_001082538.2:c.1385dupT:p.(Trp463Valfs*58)	NC_000012.11:g.111082825dupT	CI159481	Homozygous	Frameshift insertion	Pathogenic	Y	0	0	Private	SCV001870527	PMID: 26123494/PMID: 27894351
11DG0336	Meckel syndrome 8.	Microcephaly and potter-like facies, sloping head, microphthalmia, low-set ears, hypertelorism, occipital encephalocele, polycystic kidneys, oligohydramnios, talipes, and polydactyly.	Ciliopathy	Neonatal death	Duo	Exome	Yes	Familial	Solved	TCTN2	NM_024809.3:c.1506-2A>G	NC_000012.11:g.124184249A>G	CS114177	Heterozygous parents	Splice site	Pathogenic	Y	1.77e-05	0.0006	Founder	RCV000024072	PMID: 23169490
09DG01273	Meckel syndrome 8.	Anhydramnios, enlarged echogenic kidneys, polydactyly, encephalocele, hypoplastic nose, anophthalmia, cleft lip and palate, low-set malformed ears, short neck, and equinovarus deformity.	Ciliopathy	Neonatal death	Index	Exome	yes	Familial	Solved	TCTN2	NM_024809.3:c.1506-2A>G	NC_000012.11:g.124184249A>G	CS114177	Homozygous	Splice site	Pathogenic	Y	1.77e-05	0.0006	Founder	RCV000024072	PMID:21462283
11DG0878	Meckel syndrome 8.	Microcephaly, Potter-like facies, sloping forehead, hypertelorism, low set ears, microphthalmia, macrostomia, short webbed neck, occipital encephalocele, hydrocephalus, polycystic kidney, polydactyly, talipes, and oligohydramnios.	Ciliopathy	Neonatal death	Index	Panel	Yes	simplex	Solved	TCTN2	NM_024809.3:c.1506-2A>G	NC_000012.11:g.124184249A>G	CS114177	Homozygous	Splice site	Pathogenic	Y	1.77e-05	0.0006	Founder	RCV000024072	PMID: 23169490
11DG1985	Meckel syndrome 8	Microcephaly, short neck, narrow chest, deformed ears, polydactyly, polycystic kidneys, and occipital encephalocele.	Ciliopathy	Terminated	Index	Panel	Yes	Familial	Solved	TCTN2	NM_024809.4:c.1286dupA:p.(Asn429Lysfs*2)	NC_000012.11:g.124179818dupA	CI159474	Homozygous	Stopgain	Pathogenic	Y	0	0	Private	RCV001261611 RCV001261611	PMID: 26123494/PMID: 27894351
12DG2131	Meckel syndrome 8.	Polycystic kidneys and occipital encephalocele.	Ciliopathy	Terminated	Index	Exome	yes	Familial	Solved	TCTN2	NM_024809.3:c.1506-2A>G	NC_000012.11:g.124184249A>G	CS114177	Homozygous	Splice site	Pathogenic	Y	1.77e-05	0.0006	Founder	RCV000024072	PMID: 21462283
12DG1663	Meckel syndrome 8.	Polycystic kidneys, occipital encephalocele, and polydactyly.	Ciliopathy	Neonatal death	Index	Exome	Yes	Familial	Solved	TCTN2	NM_024809.3:c.1506-2A>G	NC_000012.11:g.124184249A>G	CS114177	Homozygous	Splice site	Pathogenic	Y	1.77e-05	0.0006	Founder	RCV000024072	PMID: 26123494/PMID: 27894351
14DG0018	Meckel syndrome 8.	Anhydramnios, short and bowed long bones, polydactyly, occipital encephalocele, and polycystic kidneys.	Ciliopathy	Neonatal death	Index	Exome	no	Familial	Solved	TCTN2	NM_024809.3:c.1506-2A>G	NC_000012.11:g.124184249A>G	CS114177	Homozygous	Splice site	Pathogenic	Y	1.77e-05	0.0006	Founder	RCV000024072	PMID: 26123494/PMID: 27894351
15DG2266	Meckel syndrome 8.	Occipital encephalocele, widely separated sutures, depressed nasal bridge, low set ears, cleft palate, short neck, narrow chest, polycystic kidneys, and polydactyly.	Ciliopathy	Neonatal death	Index	Panel	Yes	Simplex	Solved	TCTN2	NM_024809.3:c.1506-2A>G	NC_000012.11:g.124184249A>G	CS114177	Homozygous	Splice site	Pathogenic	Y	1.77e-05	0.0006	Founder	RCV000024072	PMID: 27894351
16DG1145	Meckel syndrome 8.	Occipital encephalocele, enlarged polycystic kidneys, polydactyl, clubbed feet and hands.	Ciliopathy	Neonatal death	Index	Panel	Yes	Familial	Solved	TCTN2	NM_001143850.2:c.1849C>T:p.(Gln617*)	NC_000012.11:g.124191355C>T	NA	Homozygous	Stopgain	Pathogenic	Y	0	0	Private	RCV001175225	PMID:32055034
16DG1100	Meckel syndrome 8.	Enlarged bilateral polycystic kidneys and occipital encephalocele.	Ciliopathy	Neonatal death	Index	Panel	Yes	Familial	Solved	TCTN2	NM_024809.3:c.1506-2A>G	NC_000012.11:g.124184249A>G	CS114177	Homozygous	Splice site	Pathogenic	Y	1.77e-05	0.0006	Founder	RCV000024072	PMID:32055034
15DG1793	Meckel syndrome 8.	Anhydramnios, occipital encephalocele, polycystic kidneys, hypertelorism, flat nasal bridge, sloping forehead, low set malformed ears, polydactyly, and polycystic kidneys.	Ciliopathy	Stillbirth	Index	Panel	Yes	Simplex	Solved	TCTN2	NM_024809.3:c.1506-2A>G	NC_000012.11:g.124184249A>G	CS114177	Homozygous	Splice site	Pathogenic	Y	1.77e-05	0.0006	Founder	RCV000024072	PMID: 27894351
15DG1901	No OMIM phenotype*	Non immune hydrops.	Vascular	IUFD	Index	Exome	Yes	Familial	Solved	THSD1	NM_018676.3:c.617G>A:p.(Cys206Tyr)	NC_000013.10:g.52971771C>T	CM155511	Homozygous	Missense	Pathogenic		0	0.0004	Founder	RCV000170576	PMID: 28749478
13DG0806	No OMIM phenotype*	Recurrent non-immune-hydrops	Vascular	Death in infancy	Index	Exome	Yes	Familial	Solved	THSD1	NM_018676.4:c.617G>A:p.(Cys206Tyr)	NC_000013.10:g.52971771C>T	CM155511	Homozygous	Missense	Pathogenic		0	0.0004	Founder	RCV000170576	PMID: 26036949
14DG0946	No OMIM phenotype*	Recurrent non-immune hydrops	Vascular	IUFD	Index	Exome	Yes	Familial	Solved	THSD1	NM_018676.4:c.617G>A:p.(Cys206Tyr)	NC_000013.10:g.52971771C>T	CM155511	Homozygous	Missense	Pathogenic		0	0.0004	Founder	RCV000170576	PMID: 26036949
14DG1695	No OMIM phenotype*	Recurrent non-immune hydrops, global developmental delay, and seizure.	Vascular	Neonatal death	Index	Exome	Yes	Familial	Solved	THSD1	NM_018676.4:c.617G>A:p.(Cys206Tyr)	NC_000013.10:g.52971771C>T	CM155511	Homozygous	Missense	Pathogenic		0	0.0004	Founder	RCV000170576	PMID: 26036949
14DG0220	Meckel syndrome 13.	Dandy Walker malformation, bilateral mild ventriculomegaly, agenesis of corpus callosum, polydactyly, occipital encephalocele, and polycystic kidneys.	Ciliopathy	Neonatal death	Index	Exome	Yes	Simplex	Solved	TMEM107	NM_032354.3:c.274+1G>A	NC_000017.10:g.8079074C>T	CS159479	Homozygous	Splice site	Pathogenic	Y	0	0	Private	RCV000495829	PMID: 26123494/PMID: 27894351
12DG1045	Meckel syndrome 13.	Bilateral anophthalmia, anencephaly, small chest, ambiguous genitalia, polydactyly, and occipital encephalocele.	Ciliopathy	Neonatal death	Index	Exome	Yes	Familial	Solved	TMEM107	NM_032354.3:c.274+1G>A	NC_000017.10:g.8079074C>T	CS159479	Homozygous	Splice site	Pathogenic	Y	0	0	Private	RCV000495829	PMID:19466712
15DG0775	Joubert syndrome 16.	Polycystic kidneys, dysmorphic features, and occipital encephalocele.	Ciliopathy	Neonatal death	Index	Exome	Yes	Familial	Solved	TMEM138	NM_016464.4:c.134A>G:p.(Gln45Arg)	NC_000011.9:g.61133522A>G	CM1615704	Homozygous	Missense	Pathogenic		0	0	Private	RCV000256454	PMID: 27894351
11DG1605	Meckel syndrome 11.	Neonatal death, occipital encephalocele, polycystic kidneys, polydactyly, and oligohydramnios.	Ciliopathy	Stillbirth	Index	Exome	Yes	Simplex	Solved	TMEM231	NM_001077416.1:c.902A>C:p.(Gln301Pro)	NC_000016.9:g.75574028T>G	PMID: 23169490	Homozygous	Missense	Pathogenic		0	0.0001	Founder	RCV000054807	PMID: 23169490
11DG1721	Meckel syndrome 11.	Anhydramnios, occipital encephalocele, enlarged kidneys, polydactyly.	Ciliopathy	Terminated	Index	Exome	Yes	familial	Solved	TMEM231	NM_001077416.2:c.823G>A:p.(Val275Ile)	NC_000016.9:g.75576500C>T	CM1615702	Homozygous	Missense	Pathogenic		1.069e-05	0.0008	Founder	RCV000054806	PMID: 23349226
12DG2459	Meckel syndrome 11.	Polydactyly, occipital encephalocele, polycystic kidneys, and microcephaly.	Ciliopathy	Stillbirth	Index	Panel	Yes	Familial	Solved	TMEM231	NM_001077416.1:c.902A>C:p.(Gln301Pro)	NC_000016.9:g.75574028T>G	PMID: 23169490	Homozygous	Missense	Pathogenic		0	0.0001	Founder	RCV000054807	PMID: 23349226
13DG1182	Meckel syndrome 11.	Occipital encephalocele, vermis hypoplasia with dilated cisterna magna, polycystic kidneys, polydactyly, short extremities, and normal heart.	Ciliopathy	Terminated	Index	Exome	Yes	Familial	Solved	TMEM231	NM_001077416.2:c.823G>A:p.(Val275Ile)	NC_000016.9:g.75576500C>T	CM1615702	Homozygous	Missense	Pathogenic		1.069e-05	0.0008	Founder	RCV000054806	PMID: 27894351
15DG1552	Meckel syndrome 11.	Anhydramnios, bilateral sever 4th ventricle dilation, abnormal posterior fossa, and bilateral echogenic kidney.	Ciliopathy	Stillbirth	Index	Panel	Yes	simplex	Solved	TMEM231	NM_001077418.1:c.316G>A:p.(Glu106Lys)	NC_000016.9:g.75579846C>T	PMID: 27894351	Homozygous	Missense	Pathogenic		0	0	Private	SCV001870528	PMID: 27894351
19DG0238	Meckel syndrome 11.	Occipital encephalocele, polycystic kidneys, cleft lip, and pre/post-axial polydactyly, and pterygium.	Ciliopathy	Neonatal death	Index	Exome	Yes	Simplex	Solved	TMEM231/ CHRNG	NM_001077416.2:c.597+1G>A/NM_005199:c.1495C>T:p.(Arg499Trp)	NC_000016.9:g.75579723C>T/ NC_000002.11:g.233410367C>T	CS2011959/ CM2012068	Homozygous/Homozygous	Splice site/missense	Pathogenic	Y	0.00002978/0.00001592	0/0	Private	RCV000499980	PMID:32055034
11DG0361	Meckel syndrome 3.	Microcephaly, occipital encephalocele, pulmonary hypoplasia, polycystic kidneys, and oligohydramnios.	Ciliopathy	Neonatal death	Index	Exome	Yes	Simplex	Solved	TMEM67	NM_153704.5:c.2306delT:p.(Leu769Tyrfs*4)	NC_000008.10:g.94815896delT	CD135653	Homozygous	Frameshift deletion	Pathogenic	Y	0	0	Private	SCV001870529	PMID: 23169490
13DG0030	Meckel syndrome 3.	Polydactyly, occipital encephalocele, and polycystic kidneys.	Ciliopathy	Terminated	Index	Exome	Yes	Familial	Solved	TMEM67	NM_153704.5:c.2326T>A:p.(Ser776Thr) and NM_153704.5:c.2439G>A:p.(=)	NC_000008.10:g.94816993T>A/ NC_000008.10:g.94817106G>A	CM159478	Compound heterozygous	Missense/ exonic splicing	Pathogenic	Y	0/0.00003587	0.00007/ 0.00007	Founder	SCV001870531/SCV001870530	PMID: 26123494/PMID: 27894351	Compound het
14DG0221	No OMIM phenotype	Hypotonia, cognitive and motor delay, brain MRI revealed mild to moderate diffuse cerebellar atrophy with no associated abnormal parenchymal signal intensity.	Neurologic	Death in childhood	Index	Exome	Yes	Familial	Ambiguous	TMEM92/PLA2G6	NM_001168215.1:c.95+3A>G/NM_003560.4:c.2070_2072delTGT:p.(Val691del)	NC_000017.10:g.48355104A>G/ NC_000022.10:g.38509624_38509626delACA	CS151136/ CD063595	Homozygous	Splice site/missense	likely pathogenic / likely pathogenic	Y	0/0	0.0004/ 0.00009	Founder	RCV000162187/RCV000761526	PMID: 27431290, PMID: 28218389
09DG01414	Enterokinase deficiency.	Four month old boy, failure to thrive, presented with jaundice, pale stool, and dark urine, high AST and ALT, slightly high triglycerides, normal cholesterol, high PT and PTT and low fibrinogen, high ferritin, normal alpha 1 antitrypsin, low Zinc, rash on both knees, developed pancytopenia progressively deteriorated, admitted to PICU died shortly afterwards.	Immunological	Death in infancy	Index	Exome	Yes	Simplex	Solved	TMPRSS15	NM_002772.2:c.2808_2809insATCA:p.(Ser937Ilefs*4)	NC_000021.8:g.19647609_19647610insTGAT	NA	Homozygous	Frameshift insertion	Pathogenic	Y	0	0	Private	SCV001870532	Unpublished	phenotypic expansion
21DG0001	Arthrogryposis, distal, type 2B2.	Generalized edema, hydrothorax, hydrops fetalis, and ectrodactyly.	Muscular	Neonatal death	Index	Exome	YES	Familial	Solved	TNNT3	NM_006757.4:c.723-2A>G	NC_000011.9:g.1959666A>G	NA	Homozygous	Splice site	Pathogenic	Y	0	0.0003	Founder	RCV001329619	Unpublished	Phenotypic expansion
20DG1336	No OMIM phenotype	Respiratory failure and lissencephaly	Novel gene	Death in infancy	Index	Exome	yes	Simplex	Solved	TP73	NM_001204184.2:c.613G>T:p.Glu205*)	NC_000001.10:g.3638768G>T	NA	Homozygous	Stopgain	likely pathogenic	Y	0	0	Private	SCV001870533	In press
13DG1309	Ceroid lipofuscinosis, Neuro-disordernal, 2.	Neuro-degeneration disorder.	Metabolic	Death in childhood	Index	Panel	Yes	Simplex	Solved	TPP1	NM_000391.3:c.1551+1G>A	NC_000011.9:g.6636096C>T	PMID: 27431290	Homozygous	Splice site	Pathogenic	Y	3.977e-06	0	Private	RCV000524081	PMID: 27431290, PMID: 25558065 ,PMID: 27711071 , PMID: 32552793
16DG0971	Developmental and epileptic encephalopathy 68.	Encephalopathy, diffused cerebral loss, severe hypotonia, seizures, and became ventilator dependent.	Neurologic	Death in childhood	index	Exome	YES	Familial	Solved	TRAK1	NM_001042646.2:c.287-2A>G	NC_000003.11:g.42218304A>G	CS1715822	Homozygous	Splice site	Pathogenic	Y	0	0	Private	RCV000722134	PMID: 28940097,PMID: 32552793
17DG0780	Developmental and epileptic encephalopathy 68	Severe epileptic encephalopathy, and infantile spasm.	Neurologic	Death in infancy	Index	Exome	yes	Familial	Solved	TRAK1	NM_001042646.2:c.1759dup:p.(His587Profs*32)	NC_000003.11:g.42251273dup	CI1715823	Homozygous	Frameshift insertion	Pathogenic	Y	0	0	Private	SCV001870534	PMID: 28940097
17DG0178	Achondrogenesis, type IA.	Ventriculomegaly, arthrogryposis, and skin edema.	Skeletal	IUFD	Duo	Exome	Yes	Familial	Solved	TRIP11	NM_004239.4:c.4459_4460del:p.(Met1487Glufs*12)	NC_000014.8:g.92469860_92469861del	CD1713167	Homozygous	Frameshift deletion	Pathogenic	Y	0	0	Private	SCV001870535	PMID: 31130284
16DG0956	Achondrogenesis, type IA.	Lethal osteochondrodysplasia	Skeletal	Terminated	Index	Exome	Yes	Simplex	Solved	TRIP11	NM_004239.3:c.5420G>T:p.(Gly1807Val)	NC_000014.8:g.92441553C>A	CM1821790	Homozygous	Missense	Pathogenic		0	0	Private	SCV001870535	PMID: 29620724
11DG0205	Osteochondrodysplasia AR.	Ribs with multiple fractures, deformities of the appendicular skeleton, hypocalcific calvarium with prominent sutures and fontanelles, chronic fetal anaemia with circulating nucleated erythroblasts, hepatomegaly with marked extramedullary haematopoiesis.	Skeletal	IUFD	Index	Exome	Yes	Familial	Solved	TRIP11	NM_004239.3:c.763C>T:p.(Arg255*)	NC_000014.8:g.92482100G>A	CM1718993	Homozygous	Stopgain	Pathogenic	Y	0	0.0001	Founder	SCV001870535	PMID: 29620724
10DG1270	Combined oxidative phosphorylation deficiency 3.	Congenital lactic acidosis, Intrauterine growth retardation, dilation of lateral ventricles, muscular hypotonia, hyporeflexia, weak cry, feeding difficulties, failure to thrive, breathing dysregulation, poor gross motor coordination, apnoea.	Metabolic	Neonatal death	Index	Mapping and targeted gene sequencing	Yes	Familial	Solved	TSFM	NM_001172696.1:c.997C>T:p.(Arg333Trp)	NC_000012.11:g.58190322C>T	CM065504	Homozygous	Missense	Pathogenic		0.00001488	0	Private	RCV000005710	PMID: 22499341
15DG0936	No OMIM phenotype	Hydrocephalus, encephalocele, severe neonatal cholestasis, forelimb polydactyly and syndactyly.	Ciliopathy	Neonatal death	Index	Exome	No	Simplex	Solved	TTC26	NM_001144923.1:c.4-1G>C:r.4_141del:p.(Met2_Glu47del)	NC_000007.13:g.138819400G>C	CS1918019	Homozygous	Splice site	Pathogenic	Y	0	0.002	Founder	SCV001870538	PMID: 31595528	Novel insight
15DG2530	No OMIM phenotype	Bilateral polycystic kidney, dysmorphic features, occipital encephalocele, and anhydramnios	Ciliopathy	Neonatal death	Index	Exome	Yes	Familial	Ambiguous	TTC6	NM_001310135.3:c.3322C>T:p.(Arg1108*)	NC_000014.8:g.38256680C>T	CM2012010	Homozygous	Stopgain	likely pathogenic	Y	7.379e-05	0.001	Founder	RCV001175232	PMID: 27894351
19DG0461	Salih myopathy.	Polyhydramnios, very weak fetal movement, baby delivered with sever hypotonia, bradycardia requiring resuscitation and mechanical ventilator.	Muscular	Neonatal death	Duo	Exome	YES	Familial	Solved	TTN	NM_001267550.2:c.28462+1G>T	NC_000002.11:g.179575361C>A	NA	Homozygous	Splice site	Pathogenic	Y	0	8e-05	Founder	RCV001283788	Unpublished
10DG2025	No OMIM phenotype	Polydactyly, polycystic kidneys, occipital encephalocele.	Ciliopathy	Neonatal death	Index	Exome	Yes	familial	Solved	TXNDC15	NM_024715.3:c.672_686del:p.(Ser225_His229del)	NC_000005.9:g.134229262_134229276del	CD1615741	Homozygous	Non framshift deletion	Pathogenic		0	0.0002	Founder	RCV000256431	PMID: 26123494/PMID: 27894351
14DG0937	No OMIM phenotype	Oligohydramnios, polycystic kidneys, encephalocele, dysmorphic, bilateral microphthalmia, low set ears, small receded chin, ambiguous genitalia, and polydactyly, syndactyly.	Ciliopathy	Neonatal death	Index	Exome	yes	Familial	Solved	TXNDC15	NM_024715.3:c.103+1G>A	NC_000005.9:g.134210221G>A	CS1615742	Homozygous	Splice site	Pathogenic	Y	0	0	Private	RCV000256449	PMID: 27894351
18DG0408	Epileptic encephalopathy, early infantile, 44.	Microcephaly, fine motor delay, facial dysmorphism (narrow eyes and mouth), hypotonia, muscle weakness, hypospadias, undescended testis, overlapping toes, arms turned inwards, flexed wrist and extended fingers	Neurologic	Death in childhood	Index	Exome	Yes	Familial	Solved	UBA5	NM_024818.3:c.199G>T:p.(Asp67Tyr)	NC_000003.11:g.132384704G>T	NA	Homozygous	Missense	Likely pathogenic		0	0	Private	SCV001870539	Unpublished
12DG2262	No OMIM phenotype	Non-immune Hydrops	NA	Stillbirth	Index	Exome	Yes	Familial	Ambiguous	UBN1	NM_016936.3:c.2356T>A:p.(Leu786Met)	NC_000016.9:g.4924767T>A	CM155453	Homozygous	Missense	VUS (novel gene)		2.786e-05	0.002	Founder	RCV000170572	PMID: 26036949
13DG0854	Johanson-Blizzard syndrome (JBS).	Absent anal fissure, and anorectal malformation with fistula, sever midfacial hypoplasia, hypoplastic nipple, high arched palate, neonatal jaundice.	MCA	Death in infancy	Index	Panel	Yes	Familial	Solved	UBR1	NM_174916.2:c.4054-2A>G	NC_000015.9:g.43276193T>C	CS2015073	Homozygous	Splice site	Pathogenic	Y	0	0	Private	SCV001870540	PMID: 32552793
10DG0945	Leukodystrophy, hypomyelinating, 14	Feeding difficulties, global developmental delay, fetal distress, generalized hypotonia, seizures, poor head control, hearing impairment, motor delay, and decreased body weight.	Neurologic	Death in childhood	Index	Exome	Yes	Familial	Solved	UFM1	NM_016617.2:c.241C>T:p.(Arg81Cys)	NC_000013.10:g.38934898C>T	PMID: 27431290	Homozygous	Missense	Pathogenic		1.07e-05	0	Private	RCV000677143	PMID: 27431290,PMID: 32357911
16DG1653	Leukodystrophy, hypomyelinating, 14	Global developmental delay, microcephaly, seizure disorder, and failure to thrive.	Neurologic	Death in childhood	Index	Exome	Yes	Familial	Solved	UFM1	NM_016617.2:c.241C>T:p.(Arg81Cys)	NC_000013.10:g.38934898C>T	PMID: 27431290	Homozygous	Missense	Pathogenic		8.74e-06	0	Private	RCV000677143	PMID: 29868776
17DG0842	No OMIM phenotype	Pregnancy complicated by polyhydramnios, birth weight 2.8kg, length 42cm and OFC 33cm, was covered with a collodion membrane, shiny and taught skin throughout accompanied with joint contractures, later developed severe hypernatremic anuric renal failure and died	Dermatologic	Neonatal death	Index	Exome	yes	Familial	Solved	UGCG?	NM_003358.1:c.142dupA:p.(Ser48Lysfs*18)	NC_000009.11:g.114676928dupA	CI187081	Homozygous	Frameshift deletion	Likely pathogenic*	Y	0	0	Private	SCV001870541	PMID: 29417556
13DG1823	No OMIM phenotype	Generalized hypotonia, talipes equinovarus, global developmental delay, abnormal facial shape.	Skeletal	Death in childhood	Index	Exome	Yes	Simplex	Ambiguous	USP2	NM_004205.4:c.550G>A:p.(Gly184Arg)	NC_000011.9:g.119243641C>T	CM1615333	Homozygous	Missense	VUS (novel gene)		3.992e-06	0	Private	SCV001870542	PMID: 27431290, PMID: 25558065, PMID: 28749478
15DG1117	No OMIM phenotype*	NIHF, six pregnancy ended with IUFD	NA	IUFD	Duo	Exome	Yes	Familial	Ambiguous	VPS13D	NM_018156.2:c.2020C>G:p.(Arg674Gly)	NC_000001.10:g.12331098C>G	CM186788	Heterozygous parents	Missense	VUS (novel gene)		0.000003982	0.0006	Founder	SCV001870543	PMID: 28749478
11DG0443	Pontocerebellar hypoplasia type 1A.	Microcephaly, lissencephaly and global developmental delay.	Neurologic	Death in childhood	Index	Exome	Yes	Familial	Solved	VRK1	NM_003384.2:c.236C>T:p.(Pro79Leu)	NC_000014.8:g.97312451C>T	CM176632	Homozygous	Missense	likely pathogenic		0	0.0001	Founder	SCV001870544	PMID: 27431290
16DG0371	Senior-Loken syndrome 8.	Neonatal cholestasis observed at 3rd day of life and progressed, mild global developmental delay, dysmorphic facial features, frontal bossing, low set ear, depressed nasal bridge, micrognathia in addition to right post axial polydactyl, and bilateral syndactyly in 2nd and 3rd toes.	Ciliopathy	Death in infancy	Index	Exome	Yes	Simplex	Solved	WDR19	NM_025132.3:c.1434C>G:p.(Ile478Met)	NC_000004.11:g.39219680C>G	CM1615737	Homozygous	Missense	Pathogenic		0	0	Private	SCV001870545	PMID: 27894351
10DG0040	Microcephaly 2, primary, autosomal recessive, with or without cortical malformations/ gene with low benign missense	Primary microcephaly, neuromigration defect in a form of pachygyria.	Neurologic	Death in childhood	Index	Panel	Yes	Familial	Solved	WDR62	NM_173636.4:c.193G>A:p.(Val65Met)	NC_000019.9:g.36549697G>A	CM107203	Homozygous	Missense	likely pathogenic		0	0	Private	RCV000024034	PMID: 30214071
13DG0010	Hydrocephalus, congenital, 3, with brain anomalies.	Holoprosencephaly, absent cerebellum, abnormal facial features, excessive nuchal skin.	Neurologic	Neonatal death	Index	Exome	Yes	Familial	Solved	WDR81	NM_001163809.1:c.845G>A:p.(Gly282Glu)	NC_000017.10:g.1629098G>A	PMID: 28556411	Homozygous	Missense	Likely Pathogenic		0	0	Private	RCV000162111	PMID: 28556411
13DG2156	Cerebellar ataxia, mental retardation, and dysequilibrium syndrome 2.	Severe ventriculomegaly, hypoplastic brain matter, and hypoplastic cerebellum.	Neurologic	Neonatal death	Index	Panel	Yes	Familial	Solved	WDR81	NM_152348.3:c.133C>T:p.(Gln45*)	NC_000017.10:g.1631539C>T	PMID: 28556411	Homozygous	Stopgain	Pathogenic	Y	4.023e-06	0	Private	RCV000171482	PMID: 28556411
11DG0502	Developmental and epileptic encephalopathy 28. **	Arthrogryposis, vision loss, and dysmorphic feature.	Skeletal	Death in infancy	Index	Panel	Yes	Familial	Solved	WWOX	NM_016373.2:c.606-1G>A:r.51_156del :p.(Arg17Serfs*2)	NC_000016.9:g.78458766G>A	CS150865	Homozygous	Splice site	Pathogenic	Y	4.008e-06	0	Private	RCV001220865	PMID: 27431290
18DG0166	No OMIM phenotype	Dysmorphic features, small seated eye, blepharophimosis, the nose is prominent with long philtrum, high arched palate, receded chin, short neck, post natal growth retardation, flexion deformities of the fingers with several contractures in small and large joints mainly the elbows and the knees.	Novel gene	Death in infancy	Duo	Exome	Yes	Familial	Ambiguous	XIRP2	NM_001199144.1:c.2419T>A:p.(Phe807Ile)	NC_000002.11:g.168100987T>A	CM1924426	Heterozygous parents	Missense	VUS (novel gene)		0	0	Private	SCV001870546	PMID: 31130284
13DG0261	Lethal congenital contracture syndrome 6	Antenatal ultrasounds, showed decreased fetal movements, severe polyhydramnios, absent stomach, multiple contracture deformities, but there were no major renal or CNS malformations.	Skeletal	Stillbirth	Index	Panel	Yes	Familial	Solved	ZBTB42	NM_001137601.1:c.1190G>A:p.(Arg397His)	NC_000014.8:g.105268724G>A	CM1411836	Homozygous	Missense	likely pathogenic		1.292e-05	0	Private	RCV000162044	PMID: 25055871
18DG0141	No OMIM phenotype	Intrauterine growth restriction, and Intrauterine fetal death.	Novel gene	IUFD	Duo	Exome	Yes	Familial	Ambiguous	ZMIZ2	NM_174929.2:c.1270C>T:p.(Gln424*)	NC_000007.13:g.44801155C>T	PMID: 31130284	Heterozygous parents	Stopgain	VUS	Y	0	0	Private	SCV001870547	PMID: 31130284
13DG0784	No OMIM phenotype	Primordial dwarfism and very distinctive facial dysmorphism.	Neurologic	Death in infancy	Index	Exome	YES	Familial	Solved	ZNF668	NM_001172668.1:c.955C>T:p.(Gln319*)	NC_000016.9:g.31073294G>A	CM167702	Homozygous	Stopgain	pathogenic	Y	0	0	Private	SCV001870548	PMID: 26633546	(Novel gene)
12DG0456	Developmental and epileptic encephalopathy 29	Developmental delay, cognitive impairment, seizure disorder on phenobarbital and Depakine, failure to thrive, microcephaly, inguinal hernia, significant hypertonia and exaggerated reflexes.	Na	Death in childhood	Index	Exome	Yes	Familial	Ambiguous	AARS	NM_001605.3:c.2873T>C:(p.Phe958Ser)	NC_000016.9:g.70286658A>G	CM1813629	Homozygous	Missense	VUS		0	0	Private	RCV000664218	PMID: 25558065
19DG2506	No OMIM phenotype	Hydrocephalus, congenital heart disease, cleft palate, kidney problems, two babies with factor XIII deficiency.	MCA	IUFD	Duo	Exome	YES	Familial	Ambiguous	a	a	a	a	Heterozygous parents	Frameshift insertion	VUS	Y	a	a	a	a	Unpublished	Novel gene
19DG0548	a	Club foot, short limbs, hydrocephalus, encephalocele, polyhydramnios	Muscular	Stillbirth	Index	Exome	Yes	Familial	Solved	a	a	a	a	Homozygous	Frameshift insertion	Pathogenic	Y	a	a	a	a	Unpublished	Phenotypic expansion
20DG1005	No OMIM phenotype	Short left colon, abdominal distention, and ventricular dilatation.	a	Death in infancy	Index	Exome	Yes	Familial	Ambiguous	a	a	a	a	Homozygous	Frameshift deletion	VUS (Novel gene)		a	a	a	a	Unpublished	Novel gene
15DG2527	No OMIM phenotype	Tracheoesophageal atresia, and fetal akinesia.	a	Stillbirth	Index	Exome	Yes	Familial	Ambiguous	a	a	a	a	Homozygous	Missense	VUS (novel gene)		a	a	a	a	Unpublished
09DG00538	a	Lissencephaly, microcephaly, global developmental delay, seizure, ventricular septal defect, hearing abnormality, visual impairment.	Neurologic	Death in childhood	Index	Exome	Yes	Familial	Ambiguous	a	a	a	a	Homozygous	Missense	VUS (Novel gene)		a	a	a	a	Unpublished
19DG2560	No OMIM phenotype	Agenesis of corpus callosum, developmental delay, and sever epileptic encephalopathy.	NA	Death in infancy	Index	Exome	YES	Familial	Ambiguous	a	a	a	a	Homozygous	Missense	VUS (novel gene)		a	a	a	a	Unpublished
13DG0524	No OMIM phenotype	Hyperekplexia, and microlissencephaly.	Novel gene	Neonatal death	Index	Exome	Yes	Familial	Ambiguous	a	a	a	a	Homozygous	Missense	VUS (Novel gene)		a	a	a	a	Unpublished
10DG1236	No OMIM phenotype	Cardiomyopathy, growth hormone deficiency, cataract, and pointed helix thin eyebrows.	Novel gene	Death in childhood	Index	Panel	No	Familial	Ambiguous	a	a	a	a	Homozygous	Missense	VUS (novel gene)		a	a	a	a	Unpublished
14DG2230	No OMIM phenotype	Preterm newborn (34 weeks) with arthrogryposis, cleft palate, microgenetalia, brain malformation included abnormal gyral pattern, increased CSF space.	Novel gene	Neonatal death	Index	Exome	Yes	Familial	Ambiguous	a	a	a	a	Homozygous	Stopgain	VUS (novel gene)	Y	a	a	a	a	Unpublished
19DG0552	a	Severe IUGR and contractures, and fetal akinesia.	Muscular	Stillbirth	Index	chromosomal microarray	Yes	Familial	Solved	a	a	a	a	Homozygous	Chromosomal deletion.	Pathogenic	Y	a	a	a	a	Unpublished	Phenotypic expansion
14DG0839	a	Myopathy	Novel gene	Death in childhood	Index	Exome	Yes	Familial	Ambiguous	a	a	a	a	Homozygous	Exonic splicing	VUS (novel gene)		a	a	a	a	PMID: 28640246	Novel gene
11DG2141	NA	Primordial dwarfism, severe growth restriction with weight of 2.6 and length of 47 cm at two months of age, hepatomegaly with portal vein thrombosis and secondary splenomegaly.	NA	Death in infancy	Index	Exome	Yes	Familial	Negative	NA	NA	NA	NA	NA	NA	NA	NA	NA	NA	NA	NA	Unpublished
12DG0114	NA	Large ventricular septal defect (VSD), atrial septal defect (ASD), patent ductus arteriosus (PDA), double-outlet right ventricle, antenatal diagnosis with ventriculomegaly and increase in head circumference; and mild thoracic scoliosis.	NA	Death in infancy	Index	Panel	Yes	Simplex	Negative	NA	NA	NA	NA	NA	NA	NA	NA	NA	NA	Private	NA	Unpublished
12DG0896	NA	Neurodegenerative disease, seizure disorder, bronchial asthma, gastroesophageal reflux disease	NA	Death in childhood	Index	Exome	Yes	Familial	Negative	NA	NA	NA	NA	NA	NA	NA	NA	NA	NA	Private	NA	Unpublished
12DG1432	NA	Megalocornea widely opened fontalles and sutures, prominent forehead , hypertelorism, proptosis, short chin.	NA	Death in childhood	Index	Exome	Yes	Familial	Negative	NA	NA	NA	NA	NA	NA	NA	NA	NA	NA	Private	NA	PMID: 32552793
13DG0521	NA	Diaphragmatic hernia.	NA	Neonatal death	Duo	Exome	Yes	Familial	Negative	NA	NA	NA	NA	NA	NA	NA	NA	NA	NA	Private	NA	Unpublished
13DG0232	NA	Seckel-like Syndrome	NA	Death in childhood	Index	Exome	Yes	Simplex	Negative	NA	NA	NA	NA	NA	NA	NA	NA	NA	NA	Private	NA	Unpublished
13DG0788	NA	Severe microcephaly, brain cortical malformation, drastic seizure disorder.	NA	Death in childhood	Index	Exome	Yes	Familial	Negative	NA	NA	NA	NA	NA	NA	NA	NA	NA	NA	Private	NA	PMID: 30214071
14DG1248	NA	Nonsyndromic bilateral renal agenesis.	NA	Stillbirth	Index	Exome	No	Simplex	Negative	NA	NA	NA	NA	NA	NA	NA	NA	NA	NA	Private	NA	Unpublished
15DG0598	NA	Preterm child with bilateral clubfeet, right inguinal hernia, umbilical hernia and posterior urethral valve.	NA	Death in childhood	Index	Exome	Yes	Familial	Negative	NA	NA	NA	NA	NA	NA	NA	NA	NA	NA	Private	NA	Unpublished
15DG2016	NA	Congenital microcephaly, autism, short stature, abnormal skin pigmentation (not NF).	NA	Death in infancy	Index	Exome	Yes	Familial	Negative	NA	NA	NA	NA	NA	NA	NA	NA	NA	NA	Private	NA	Unpublished
15DG2118	NA	15 days old neonate with congenital heart disease, cleft palate, small and short thumb, syndactyly of the toes.	NA	Neonatal death	Index	Exome	yes	Simplex	Negative	NA	NA	NA	NA	NA	NA	NA	NA	NA	NA	Private	NA	Unpublished
17DG0535	NA	Strawberry shaped head, clenched hands, rocker-bottom feet, severe IUGR with all measurements much below the 5th centile, narrow chest.	NA	Neonatal death	Index	Exome	yes	familial	Negative	NA	NA	NA	NA	NA	NA	NA	NA	NA	NA	Private	NA	Unpublished
15DG2591	NA	Congenital hydrocephalus no skeletal deformities	NA	Stillbirth	Index	Exome	Yes	Familial	Negative	NA	NA	NA	NA	NA	NA	NA	NA	NA	NA	Private	NA	Unpublished
16DG0414	NA	Hydrocephalus, hypoplastic cerebellum, thick nuchal fold, ascites, narrow chest, pericardial effusion, short long bones (below 2nd centile).	NA	Death in infancy	Index	Exome	yes	Familial	Negative	NA	NA	NA	NA	NA	NA	NA	NA	NA	NA	Private	NA	PMID: 28556411
16DG0587	NA	Absent cerebellum, short bones, clubbed hands.	NA	IUFD	Index	Exome	yes	Familial	Negative	NA	NA	NA	NA	NA	NA	NA	NA	NA	NA	Private	NA	Unpublished
16DG0959	NA	Dysmorphic facial features, short stature similar to Desbuauois dysplasia	NA	Death in infancy	Index	Exome	yes	Familial	Negative	NA	NA	NA	NA	NA	NA	NA	NA	NA	NA	Private	NA	Unpublished
16DG1193	NA	Global developmental delay and central hypoventilation.	NA	Death in Infancy	Index	Exome	No	Familial	Negative	NA	NA	NA	NA	NA	NA	NA	NA	NA	NA	Private	NA	Unpublished
16DG1362	NA	Dysmorphic, large tongue with eye glass and contracture of both upper and lower limbs, congenital heart disease, mitral regurgitation and tricuspid regurgitation, PDA device closure at the age of 2 years.	NA	Death in childhood	Index	Exome	yes	Familial	Negative	NA	NA	NA	NA	NA	NA	NA	NA	NA	NA	Private	NA	Unpublished
17DG0825	NA	short-limbed dwarfism	NA	Stillbirth	Index	Exome	yes	Familial	Negative	NA	NA	NA	NA	NA	NA	NA	NA	NA	NA	Private	NA	Unpublished
17DG1068	NA	Left side diaphragmatic hernia	NA	Neonatal death	Index	Exome	yes	Familial	Negative	NA	NA	NA	NA	NA	NA	NA	NA	NA	NA	Private	NA	Unpublished
18DG0312	NA	Encephalocele and family history of multiple pregnancies with anencephaly	NA	Terminated	Index	Exome	Yes	Familial	Negative	NA	NA	NA	NA	NA	NA	NA	NA	NA	NA	Private	NA	Unpublished
18DG0906	NA	Epileptic encephalopathy, developmental regression, failure to thrive, gross motor regression.	NA	Death in childhood	Index	Exome	Yes	Familial	Negative	NA	NA	NA	NA	NA	NA	NA	NA	NA	NA	Private	NA	PMID: 32552794
18DG1059	NA	Feeding and respiratory difficulties, multiple congenital anomalies, dysmorphic feature, absent eye lashes, micrognathia, cleft lip and palate, choanal atresia.	NA	Death in infancy	Index	Exome	No	Familial	Negative	NA	NA	NA	NA	NA	NA	NA	NA	NA	NA	Private	NA	Unpublished
19DG2331	NA	Multiple congenital anomalies presented by vertebral malformation, and multiple spleens.	NA	Death in infancy	Index	Exome	Yes	Simplex	Negative	NA	NA	NA	NA	NA	NA	NA	NA	NA	NA	Private	NA	Unpublished
20DG0480	NA	Intractable seizures, hypertonia, spasticity, quadriplegia, severe gastrointestinal reflux.	NA	Death in childhood	Index	Exome	No	Familial	Negative	NA	NA	NA	NA	NA	NA	NA	NA	NA	NA	Private	NA	Unpublished
20DG0887	NA	Atrial and ventricular septal defects, tetralogy of fallot, mild pulmonary stenosis, growth retardation, hypertelorism of eye, dysmorphic features, IUGR, Polyhydramnios.	NA	Death in infancy	Index	Exome	yes	Familial	Negative	NA	NA	NA	NA	NA	NA	NA	NA	NA	NA	Private	NA	Unpublished
20DG1309	NA	Macrocephaly, Cleft lip and palate, facial dysmorphism (high forehead, low-set ears, hypertelorism), purpura, periventricular leukomalacia, hypotonia, hypogonadism	NA	Neonatal death	Index	Exome	yes	Familial	Negative	NA	NA	NA	NA	NA	NA	NA	NA	NA	NA	Private	NA	Unpublished
11DG1051	NA	Dysmorphism, talipes equinovalgus and post jejunal atresia repaired.	NA	Death in infancy	Index	Exome	Yes	Familial	Negative	NA	NA	NA	NA	NA	NA	NA	NA	NA	NA	Private	NA	Unpublished
13DG1703	NA	Severe encephalopathy.	NA	Death in childhood	Index	Exome	Yes	Familial	Negative	NA	NA	NA	NA	NA	NA	NA	NA	NA	NA	Private	NA	Unpublished
18DG0047	NA	Microcephaly, profound global developmental delay, cerebellar and anterior corpus callosum hypoplasia, seizure disorder, abnormal visual evoked potential, hearing problem bilateral vocal cord paralysis, on gastrostomy and tracheostomy, micropenis, abnormal hand fist, and dislocated hip.	NA	Death in childhood	Index	Exome	Yes	Familial	Negative	NA	NA	NA	NA	NA	NA	NA	NA	NA	NA	Private	NA	Unpublished
14DG2287	NA	Recurrent familial isolated microcephaly with no other clinical findings.	NA	Death in childhood	Duo	Exome	Yes	Familial	Negative	NA	NA	NA	NA	NA	NA	NA	NA	NA	NA	Private	NA	Unpublished
14DG1950	NA	Severe IUGR noticed at 31 weeks, anhydramnios, and frontoparietal skull defect.	NA	IUFD	Index	Exome	No	Familial	Negative	NA	NA	NA	NA	NA	NA	NA	NA	NA	NA	Private	NA	PMID: 28749478
15DG0934	NA	NIHF, baby delivered with bradycardia, skin edema, narrow chest, hugely distended abdomen, edematous upper and lower extremities, frontal bossing, low set ears, depressed nasal bridge, short neck, absent deep tendon reflex.	NA	Neonatal death	Duo	Exome	Yes	Familial	Negative	NA	NA	NA	NA	NA	NA	NA	NA	NA	NA	Private	NA	PMID: 28749478
16DG0673	NA	IUFD, ventriculomegaly, agenesis of corpus callosum, hypoplastic vermis, thickened cardiac wall and fixed flexion deformities of the extremities.	NA	Stillbirth	Index	Exome	No	Familial	Negative	NA	NA	NA	NA	NA	NA	NA	NA	NA	NA	Private	NA	PMID: 28749478
14DG0096	NA	Hydrocephalus, sever eye malformation, holoprosencephaly, ectrodactyly, bilateral absent radii, and cleft lip and palate.	NA	Neonatal death	Duo	Exome	Yes	Familial	Negative	NA	NA	NA	NA	NA	NA	NA	NA	NA	NA	Private	NA	Unpublished
15DG2545	NA	Recurrent NIHF	NA	Neonatal death	Duo	Exome	Yes	Familial	Negative	NA	NA	NA	NA	NA	NA	NA	NA	NA	NA	Private	NA	PMID: 28749478
17DG0550	NA	Occipital encephalocele, bilateral enlarged echogenic polycystic kidney, unilateral choroid plexus cyst, significant pericardial effusion.	NA	Neonatal death	Index	Exome	Yes	Familial	Negative	NA	NA	NA	NA	NA	NA	NA	NA	NA	NA	Private	NA	PMID: 31130284
13DG0447	NA	Recurrent Non-immune Hydrops.	NA	Neonatal death	Index	Exome	Yes	Familial	Negative	NA	NA	NA	NA	NA	NA	NA	NA	NA	NA	Private	NA	PMID: 26036949
20DG1237	NA	Skeletal dysplasia, ultra sound at 32 weeks of gestation showed micrognathia, very small thoracic circumference reflecting a constricted thoracic cage, bell shaped abdomen, and very poor ossification.	NA	Neonatal death	Index	Exome	Yes	Familial	Negative	NA	NA	NA	NA	NA	NA	NA	NA	NA	NA	Private	NA	Unpublished
16DG0911	NA	Anencephaly.	NA	Stillbirth	Index	Exome	YES	Familial	Negative	NA	NA	NA	NA	NA	NA	NA	NA	NA	NA	Private	NA	Unpublished
18DG0743	NA	Bilateral cleft lip and palate, oesophageal atresia, polydactyly, and microcephaly.	NA	Neonatal death	Index	Exome	No	Simplex	Negative	NA	NA	NA	NA	NA	NA	NA	NA	NA	NA	Private	NA	Unpublished
19DG1957	NA	Developmental delay, seizure disorder, optic hypoplasia, microcephaly, and feeding difficulties.	NA	Death in childhood	Index	Exome	Yes	Simplex	Negative	NA	NA	NA	NA	NA	NA	NA	NA	NA	NA	Private	NA	Unpublished
10DG0487	NA	Recurrent non immune hydrops, echogenic kidney, massive ascites, no pleural effusion.	NA	IUFD	Index	Exome	Yes	Familial	Negative	NA	NA	NA	NA	NA	NA	NA	NA	NA	NA	Private	NA	Unpublished
12DG0146	NA	Non-immune Hydrops(NIHF).	NA	IUFD	Index	Exome	yes	Familial	Negative	NA	NA	NA	NA	NA	NA	NA	NA	NA	NA	Private	NA	Unpublished
12DG1893	NA	Dextrocardia, complex heart disease, ambiguous liver orientation, bilateral pleural effusion, situs inversus, tricuspid atresia, single ventricle, severely hypoplastic left ventricle on cardiac echo, and asplenia on ultrasound.	NA	Death in infancy	Index	Exome	yes	Familial	Negative	NA	NA	NA	NA	NA	NA	NA	NA	NA	NA	Private	NA	PMID: 32367404
13DG0363	NA	Non-immune fetal hydrops.	NA	Neonatal death	Index	Exome	No	Simplex	Negative	NA	NA	NA	NA	NA	NA	NA	NA	NA	NA	Private	NA	Unpublished
13DG1160	NA	Non-immune fetal hydrops.	NA	IUFD	Index	Exome	No	Simplex	Negative	NA	NA	NA	NA	NA	NA	NA	NA	NA	NA	Private	NA	Unpublished
14DG1480	NA	Dextrocardia, ASD, AVSD, right aortic arch, situs inversus, a splenia.	NA	Death in childhood	Index	Exome	Yes	Simplex	Negative	NA	NA	NA	NA	NA	NA	NA	NA	NA	NA	Private	NA	Unpublished
14DG0805	NA	Facial dysmorphism, holoprosencephaly, unilateral absent radius, microtia, and pulmonary atresia.	NA	Neonatal death	Index	Exome	Yes	Familial	Negative	NA	NA	NA	NA	NA	NA	NA	NA	NA	NA	Private	NA	PMID: 26633546
14DG1582	NA	Increased serum lactate, reduced consciousness, breathing dysregulation, metabolic acidosis, widened subarachnoid space, and focal T2 hyperintense brainstem lesion.	NA	Death in infancy	Index	Exome	Yes	Familial	Negative	NA	NA	NA	NA	NA	NA	NA	NA	NA	NA	Private	NA	Unpublished
15DG1234	NA	Myopathy, dysmorphism, bilateral club feet, fixed flexion deformity of all limbs, bilateral talipes, full term ventilator dependent.	NA	Neonatal death	Duo	Exome	Yes	Familial	Negative	NA	NA	NA	NA	NA	NA	NA	NA	NA	NA	Private	NA	Unpublished
15DG2150	NA	Non-immune Hydrops.	NA	Stillbirth	Index	Exome	Yes	Familial	Negative	NA	NA	NA	NA	NA	NA	NA	NA	NA	NA	Private	NA	Unpublished
17DG0621	NA	IUGR, oligohydramnios and abnormal kidney.	NA	Neonatal death	Index	Exome	Yes	Familial	Negative	NA	NA	NA	NA	NA	NA	NA	NA	NA	NA	Private	NA	Unpublished
18DG0672	NA	Microcephaly, Intrauterine growth retardation, oral cleft, brain atrophy, generalized hypotonia, flexion contracture, syndactyly, scoliosis, vertebral arch anomaly, and ambiguous genitalia.	NA	Neonatal death	Index	Exome	Yes	simplex	Negative	NA	NA	NA	NA	NA	NA	NA	NA	NA	NA	Private	NA	PMID: 32552793
19DG0933	NA	Bilateral renal agenesis, and encephalocele.	NA	Terminated	Index	Exome	Yes	Familial	Negative	NA	NA	NA	NA	NA	NA	NA	NA	NA	NA	Private	NA	Unpublished
12DG1022	NA	Occipital encephalocele, polydactyly, encephalocele and distended abdomen.	NA	Terminated	index	Exome	yes	Familial	Negative	NA	NA	NA	NA	NA	NA	NA	NA	NA	NA	Private	NA	PMID: 26123494/PMID: 27894351
12DG0850	NA	Polycystic kidneys, occipital encephalocele, microcephaly, sloping forehead, short neck, Dandy-Walker malformation, Arnold-Chiari malformation, cerebral hypoplasia, pulmonary hypoplasia, and polydactyly.	NA	Neonatal death	Index	Exome	Yes	Familial	Negative	NA	NA	NA	NA	NA	NA	NA	NA	NA	NA	Private	NA	PMID: 23169490
13DG2202	NA	Polydactyly, occipital encephalocele, and polycystic kidneys.	NA	Neonatal death	Index	Exome	Yes	Familial	Negative	NA	NA	NA	NA	NA	NA	NA	NA	NA	NA	Private	NA	PMID: 27894351
13DG2283	NA	Polycystic kidneys, skull defect, and polydactyly.	NA	Neonatal death	Index	Exome	Yes	Familial	Negative	NA	NA	NA	NA	NA	NA	NA	NA	NA	NA	Private	NA	PMID: 27894351
15DG1186	NA	Multiple congenital anomalies (limb reduction, double outlet right ventricle, unilateral renal agenesis , and polycystic dysplastic kidney.	NA	Neonatal death	Index	Exome	Yes	simplex	Negative	NA	NA	NA	NA	NA	NA	NA	NA	NA	NA	Private	NA	Unpublished
16DG1043	NA	Meckel-Gruber Syndrome	NA	Stillbirth	Index	Exome	Yes	simplex	Negative	NA	NA	NA	NA	NA	NA	NA	NA	NA	NA	Private	NA	Unpublished
16DG0953	NA	Hydrocephalus, and polycystic kidney, encephalocele and multicystic kidney.	NA	Neonatal death	Index	Exome	Yes	Familial	Negative	NA	NA	NA	NA	NA	NA	NA	NA	NA	NA	Private	NA	Unpublished
13DG0175	NA	Absent vermis, enlarged fourth ventricle, and polycystic kidneys.	NA	Neonatal death	Index	Exome	Yes	Familial	Negative	NA	NA	NA	NA	NA	NA	NA	NA	NA	NA	Private	NA	PMID: 27894351
14DG2162	NA	Microcephaly, occipital encephalocele, dysmorphic, low set malformed ear, microtia, cleft hard palate, depressed nasal bridge, receding chin, imperforate anus, single umbilical artery, and hemi vertebrae.	NA	Terminated	Index	Exome	Yes	Simplex	Negative	NA	NA	NA	NA	NA	NA	NA	NA	NA	NA	Private	NA	PMID: 27894351
12DG2129	NA	Short extremities, dysmorphic facies, hydrocephalus, ambiguous genitalia, skeletal dysplasia, cleft lip and palate, polydactyly, narrow chest, and congenital heart defect (ASD II, PFO).	NA	Death in Infancy	Index	Exome	Yes	Familial	Negative	NA	NA	NA	NA	NA	NA	NA	NA	NA	NA	Private	NA	PMID: 27894351
11DG1556	NA	Decreased fetal movements, polyhydramnios, midline cleft lip and palate, dysmorphic facies, lobulated tongue, natal teeth, short neck, brachycephaly, arachnoid cyst, synpolydactyly, and CHD (VSD, PDA).	NA	Neonatal death	Index	Exome	yes	Familial	Negative	NA	NA	NA	NA	NA	NA	NA	NA	NA	NA	Private	NA	PMID: 27894351
15DG0056	NA	Narrow chest, dysmorphic facies, prominent occiput, short extremities, polydactyly, and nail hypoplasia.	NA	Neonatal death	Index	Exome	Yes	Familial	Negative	NA	NA	NA	NA	NA	NA	NA	NA	NA	NA	Private	NA	PMID: 27894351
15DG0932	NA	Echogenic bowel, polycystic kidneys, encephalocele, and oligohydramnios and normal limbs.	NA	IUFD	Index	Exome	Yes	Simplex	Negative	NA	NA	NA	NA	NA	NA	NA	NA	NA	NA	Private	NA	PMID: 27894351
17DG0966	NA	AVD cardiac defect, polydactyly of feet and hands, narrow chest, short limb, dysmorphic features consisting of low set ears, high arched palate.	NA	Death in infancy	Index	Exome	Yes	Familial	Negative	NA	NA	NA	NA	NA	NA	NA	NA	NA	NA	Private	NA	PMID: 31130284
17DG0999	NA	Failure to thrive, microcephaly, GDD, ACC, cortical dysplasia, hydrocephalus, brain atrophy, synpolydactyly, bilateral polycystic kidneys, and hypotonia,	NA	Death in infancy	Index	Exome	Yes	Familial	Negative	NA	NA	NA	NA	NA	NA	NA	NA	NA	NA	Private	NA	PMID:32055034
11DG0375	NA	Generalize brain atrophy, lack of gyration and sulcation.	NA	Death in infancy	Index	Exome	Yes	Familial	Negative	NA	NA	NA	NA	NA	NA	NA		NA	NA	Private	NA	PMID: 27431290
12DG2135	NA	Severe brain malformation, microphthalmia, anophthalmia, and uncontrolled seizure.	NA	Death in childhood	Index	Exome	No	simplex	Negative	NA	NA	NA	NA	NA	NA	NA	NA	NA	NA	Private	NA	Unpublished
12DG2151	NA	Bilateral renal agenesis, anhydromnios, cleft lip and palate, no digital anomaly.	NA	Neonatal death	index	Exome	Yes	Familial	Negative	NA	NA	NA	NA	NA	NA	NA	NA	NA	NA	Private	NA	Unpublished
13DG0945	NA	Oligohydramnios, occipital encephalocele, renal hypoplasia, hyperechogenic kidney, bradycardia, abnormal facial shape (anteverted nares, convex nasal ridge, long philtrum, low-set ears, short neck, and redundant skin), hypoplasia of the upper arm muscle and the radius, aplasia of the fingers, anal atresia, ambiguous genitalia, and bilateral talipes equinovarus.	NA	Neonatal death	Index	Exome	Yes	Simplex	Negative	NA	NA	NA	NA	NA	NA	NA	NA	NA	NA	Private	NA	Unpublished
13DG2059	NA	Nonsyndromic renal agenesis.	NA	Stillbirth	Index	Exome	Yes	Familial	Negative	NA	NA	NA	NA	NA	NA	NA	NA	NA	NA	Private	NA	Unpublished
13DG2171	NA	Nonsyndromic bilateral renal agenesis.	NA	Stillbirth	Index	Exome	Yes	Simplex	Negative	NA	NA	NA	NA	NA	NA	NA	NA	NA	NA	Private	NA	Unpublished
14DG0155	NA	Narrow chest, polycystic kidneys, hypoplastic lungs.	NA	Neonatal death	Index	Exome	Yes	Familial	Negative	NA	NA	NA	NA	NA	NA	NA	NA	NA	NA	Private	NA	PMID: 27894351
14DG0318	NA	Bilateral renal agenesis, absence of stomach bubble on fetal sonography, flat face, crumpled ear, talipes equinovarus, abnormality of the amniotic fluid.	NA	Neonatal death	Index	Exome	Yes	Simplex	Negative	NA	NA	NA	NA	NA	NA	NA	NA	NA	NA	Private	NA	Unpublished
14DG0965	NA	Recurrent chest and skin, persistent diarrhoea, poor weight gain, on different occasions diarrhoea with blood and mucous, colonoscopy revealed active colitis of the sigmoid colon, histopathology showed signs of chronic inflammation with no cryptitis, granulomas or ulcerative lesion, subsequently developed perianal abscess with ano-cutaneous fistula.	NA	Death in childhood	Index	Exome	Yes	Familial	Negative	NA	NA	NA	NA	NA	NA	NA	NA	NA	NA	Private	NA	Unpublished
14DG1766	NA	Sclerocornea, anterior segment dysgenesis, agenesis of the corpus callosum, abnormal facial shape, delivered by C/S due to fetal respiratory distress, with Apgar scores were 3 and 8, was kept in incubator care.	NA	Death in infancy	Index	Exome	Yes	Simplex	Negative	NA	NA	NA	NA	NA	NA	NA	NA	NA	NA	Private	NA	Unpublished
14DG2069	NA	Syndromic colobomas microphthalmia, low birth weight (2.1kg), pulmonary hypertension, brain MRI showed non-specific white matter signals thought to be related to hypoxia.	NA	Neonatal death	Index	Exome	No	Simplex	Negative	NA	NA	NA	NA	NA	NA	NA	NA	NA	NA	Private	NA	Unpublished
15DG2293	NA	Bilateral renal agenesis, anhydramnios, empty stomach and bladder.	NA	Stillbirth	Index	Exome	Yes	Familial	Negative	NA	NA	NA	NA	NA	NA	NA	NA	NA	NA	Private	NA	Unpublished
15DG2418	NA	Cardiovascular abnormality ( ventricular septal defect, atrial septal defect , patent ductus arteriosus), pulmonary atresia, hypotension, Pulmonary haemorrhage; abnormality of the kidney, glaucoma.	NA	Stillbirth	Index	Exome	Yes	Familial	Negative	NA	NA	NA	NA	NA	NA	NA	NA	NA	NA	Private	NA	Unpublished
15DG2434	NA	Newborn died few hours after birth with microcephaly, severe short stature, and abnormal facial shape.	NA	Neonatal death	Index	Exome	Yes	Simplex	Negative	NA	NA	NA	NA	NA	NA	NA	NA	NA	NA	Private	NA	Unpublished
15DG2469	NA	Lethal arthrogryposis	NA	IUFD	Index	Exome	Yes	Familial	Negative	NA	NA	NA	NA	NA	NA	NA	NA	NA	NA	Private	NA	Unpublished
15DG2507	NA	Generalized hypotonia, ichthyosis, global developmental delay, and optic nerve atrophy.	NA	Death in childhood	Index	Exome	Yes	Familial	Negative	NA	NA	NA	NA	NA	NA	NA	NA	NA	NA	Private	NA	Unpublished
16DG0729	NA	Multicystic dysplastic kidneys and ambiguous genitalia.	NA	Stillbirth	Index	Exome	Yes	Familial	Negative	NA	NA	NA	NA	NA	NA	NA	NA	NA	NA	Private	NA	Unpublished
16DG0832	NA	Renal agenesis, dolichocephaly, abnormal facial shape, potter facies, sclerotic vertebral endplates, ventriculomegaly, holoprosencephaly, anhydramnios, floating skull bones with widely separated sutures.	NA	Stillbirth	Index	Exome	Yes	Simplex	Negative	NA	NA	NA	NA	NA	NA	NA	NA	NA	NA	Private	NA	Unpublished
16DG0926	NA	Bilateral renal agenesis and bilateral preauricular tags.	NA	Stillbirth	Index	Exome	Yes	Simplex	Negative	NA	NA	NA	NA	NA	NA	NA	NA	NA	NA	Private	NA	Unpublished
16DG0957	NA	Congenital multiple arthrogryposis	NA	IUFD	Index	Exome	Yes	Familial	Negative	NA	NA	NA	NA	NA	NA	NA	NA	NA	NA	Private	NA	Unpublished
17DG1060	NA	Isolated congenital diaphragmatic hernia	NA	Neonatal death	Index	Exome	Yes	simplex	Negative	NA	NA	NA	NA	NA	NA	NA	NA	NA	NA	Private	NA	PMID: 32552793
18DG0596	NA	Hypoplastic left heart, and post axial Polydactyly in one foot.	NA	Death in infancy	Index	Exome	Yes	Familial	Negative	NA	NA	NA	NA	NA	NA	NA	NA	NA	NA	Private	NA	Unpublished
19DG0530	NA	Hepatomegaly, white matter disease, hypotonia, suspected lysosomal storage disease.	NA	Death in infancy	Index	Exome	Yes	Familial	Negative	NA	NA	NA	NA	NA	NA	NA	NA	NA	NA	Private	NA	Unpublished
09DG00361	NA	Microcephaly, and holoprosencephaly.	NA	Neonatal death	Index	Exome	Yes	Familial	Negative	NA	NA	NA	NA	NA	NA	NA	NA	NA	NA	Private	NA	Unpublished
12DG1295	NA	Microcephaly, hypertelorism, myoclonus seizure, and cutis verticis gyrata, brain CT large ventricles and almost complete destruction of the brain parenchyma, vascular compromised during the intrauterine period.	NA	Death in infancy	Index	Exome	No	Simplex	Negative	NA	NA	NA	NA	NA	NA	NA	NA	NA	NA	Private	NA	Unpublished
14DG0722	NA	A baby lost at the age of 4 months due suspected Zellweger disease, based on clinically manifestation and abnormal VLCFA.	NA	Death in infancy	Index	Exome	Yes	Simplex	Negative	NA	NA	NA	NA	NA	NA	NA	NA	NA	NA	Private	NA	Unpublished
19DG0160	NA	Facial dysmorphism, IUGR, and gangliosidosis.	NA	Death in infancy	Index	Exome	Yes	Familial	Negative	NA	NA	NA	NA	NA	NA	NA	NA	NA	NA	Private	NA	PMID: 32552793
13DG2203	NA	Born at full term with growth retardation (weight 1,800 kg, HC:32,5 cm, and length not around 30 cm), ASD, preauricular tags with low set ears, bilateral simian creases, high arched palate, caudal appendage, anteriorly placed anus and apparently long penis.	NA	Neonatal death	Index	Exome	Yes	Simplex	Negative	NA	NA	NA	NA	NA	NA	NA	NA	NA	NA	Private	NA	Unpublished
13DG1655	NA	Narrow chest, skeletal dysplasia, dysmorphic facies, short extremities.	NA	Neonatal death	Index	Exome	Yes	Familial	Negative	NA	NA	NA	NA	NA	NA	NA	NA	NA	NA	Private	NA	PMID: 27894351
13DG0548	NA	Small chest, intubated, polydactyly with seven fingers on the left hand and six on right hands, imperforated anus, IUGR, small anterior fontanelle, long face, and long philtrum, hyperechogenic kidney.	NA	Neonatal death	Index	Exome	yes	Familial	Negative	NA	NA	NA	NA	NA	NA	NA	NA	NA	NA	Private	NA	Unpublished
13DG1822	NA	Intrauterine growth retardation, small face, ichthyosis, abnormality of the nose, camptodactyly, talipes equinovarus, and abnormality of the knee.	NA	Stillbirth	Index	Exome	No	Familial	Negative	NA	NA	NA	NA	NA	NA	NA	NA	NA	NA	Private	NA	Unpublished
14DG1232	NA	Multiple congenital anomalies, IUGR noticed at gestation age of 20 weeks, bilateral renal pelvis dilatation, hypospadias, oligohydramnios, a kinesia, bowel dilatation at 33 weeks of gestation, very flat and sloping forehead, absent cerebellar vermis, dilatation IV ventricle, lissencephaly, and ASD.	NA	Terminated	Index	Exome	No	Simplex	Negative	NA	NA	NA	NA	NA	NA	NA	NA	NA	NA	Private	NA	Unpublished
09DG00791	NA	Epilepsy, profound global developmental delay, and spastic quadriplegia.	NA	Death in childhood	Index	Exome	Yes	Simplex	Negative	NA	NA	NA	NA	NA	NA	NA	NA	NA	NA	Private	NA	Unpublished
12DG0673	NA	Antenatal ultrasound showed multiple contractures, polyhydramnios, there was no obvious CNS or renal anomalies, no digital abnormalities and normal male genitalia.	NA	Stillbirth	Index	Exome	yes	Familial	Negative	NA	NA	NA	NA	NA	NA	NA	NA	NA	NA	Private	NA	Unpublished
13DG0787	NA	Renal agenesis, cleft lip and palate, and contractures.	NA	Stillbirth	Index	Exome	No	Simplex	Negative	NA	NA	NA	NA	NA	NA	NA	NA	NA	NA	Private	NA	Unpublished
13DG1275	NA	Antenatal ultrasound showed, cleft lip and palate, skeletal dysplasia that is incompatible with life, seven fingers in each hand and seven toes in each foot, absent cavum septum, two frontal brain cysts, hydrocephalus, absent corpus callosum, ASD, hyperechogenic enlarged kidneys , but normal amniotic fluid, and single umbilical artery.	NA	Neonatal death	Index	Exome	Yes	Familial	Negative	NA	NA	NA	NA	NA	NA	NA	NA	NA	NA	Private	NA	Unpublished
13DG1921	NA	Failure to thrive, progressive microcephaly, and dysmorphic features..	NA	Death in infancy	Index	Exome	Yes	Familial	Negative	NA	NA	NA	NA	NA	NA	NA	NA	NA	NA	Private	NA	Unpublished
13DG2295	NA	Unilateral dysplastic kidney, and hydronephrotic in the other one, mild hypotonia, microcephaly, speech and cognitive delay.	NA	Terminated	Index	Exome	Yes	Simplex	Negative	NA	NA	NA	NA	NA	NA	NA	NA	NA	NA	Private	NA	Unpublished
14DG0001	NA	Bilateral renal agenesis	NA	Neonatal death	Index	Exome	yes	Simplex	Negative	NA	NA	NA	NA	NA	NA	NA	NA	NA	NA	Private	NA	Unpublished
14DG1260	NA	Bilateral renal agenesis	NA	IUFD	Index	Exome	No	Simplex	Negative	NA	NA	NA	NA	NA	NA	NA	NA	NA	NA	Private	NA	Unpublished
14DG1643	NA	Congenital multiple arthrogryposis.	NA	Neonatal death	Index	Exome	Yes	Familial	Negative	NA	NA	NA	NA	NA	NA	NA	NA	NA	NA	Private	NA	Unpublished
18DG0630	NA	Oligohydramnios, and bilateral renal agenesis.	NA	Stillbirth	Index	Exome	No	Simplex	Negative	NA	NA	NA	NA	NA	NA	NA	NA	NA	NA	Private	NA	PMID: 32552793
20DG0625	NA	Deceased newborns with facial anomalies (bilateral large soft tissue lesions, absent nasal soft tissue, internal tubular sonolucent structures over both eyes), clenched hands.	NA	Neonatal death	Duo	Exome	Yes	Simplex	Negative	NA	NA	NA	NA	NA	NA	NA	NA	NA	NA	Private	NA	Unpublished
18DG0083	NA	Unilateral amelia, scoliosis, oligohydramnios and dysmorphic facies.	NA	Neonatal death	Index	Exome	Yes	Simplex	Negative	NA	NA	NA	NA	NA	NA	NA	NA	NA	NA	Private	NA	PMID: 32552793
13DG0983	NA	Static encephalopathy, epilepsy and global developmental delay.	NA	Death in childhood	Index	Exome	Yes	Simplex	Negative	NA	NA	NA	NA	NA	NA	NA	NA	NA	NA	Private	NA	PMID: 27431290
17DG1111	NA	IUGR, dysmorphic feature, severe hypotonia, without spontaneous movement and no gag reflexes, multiple fracture from birth, brain MRI showed periventricular leukomalacia, ventilator depended.	NA	Death in infancy	Index	Exome	Yes	Familial	Negative	NA	NA	NA	NA	NA	NA	NA	NA	NA	NA	Private	NA	Unpublished
14DG0040	NA	Dilated Cardiomyopathy	NA	Death in infancy	Index	Panel	yes	Simplex	Negative	NA	NA	NA	NA	NA	NA	NA	NA	NA	NA	Private	NA	Unpublished
15DG1921	NA	Non immune hydrops, cholestatic jaundice, jaundice, one leg shorter than other (Proximal focal femoral deficiency).	NA	Neonatal death	Index	Exome	Yes	Familial	Negative	NA	NA	NA	NA	NA	NA	NA	NA	NA	NA	Private	NA	PMID: 32552793
11DG0915	NA	Vision loss, abnormality of movement, intellectual disability, and optic atrophy.	NA	Death in childhood	Index	Panel	Yes	Simplex	Negative	NA	NA	NA	NA	NA	NA	NA	NA	NA	NA	Private	NA	Unpublished
21DG0132	Multiple pterygium syndrome, lethal type	Cystic hygroma with generalized fetal hydrops, short femur, narrow chest, ultrasound revealed scalp edema, severe cystic hygromas, septated, severe generalized edema, hydrothorax of both sides, mild Pericardial effusions.	Muscular	Stillbirth	Index	Exome	yes	Simplex	Ambiguous	CHRNA1	NM_000079.3:c.254T>C:p.(Leu85Pro)	NC_000002.11:g.175622384A>G	CM1924482	Homozygous	Missense	VUS		0	0.0006	Founder	SCV001870448	Unpublished
20DG0807	Myasthenic syndrome, congenital, 6, presynaptic	Ultrasound suggestive of hydrops fetalis.	Muscular	Stillbirth	Index	Exome	yes	Simplex	Ambiguous	CHAT	NM_020549:c.1300G>A:p.(Gly434Ser)	NC_000010.10:g.50856571G>A	CM1718462	Homozygous	Missense	VUS		1.59e-05	0	Private	SCV001870549	Unpublished
20DG0539	Mucopolysaccharidosis VII	Severe generalized edema, hydrothorax - both sides, and severe ascites.	Metabolic	Stillbirth	Index	Exome	yes	Familial	Solved	GUSB	NM_000181.3:c.307C>T:p.(Arg103Trp)	NC_000007.13:g.65445300G>A	CM155450	Homozygous	Missense	Likely pathogenic		1.6e-05	8e-05	Founder	RCV000170584	Unpublished
20DG1384	Polyposis, juvenile intestinal	Tiny fetus with bradycardia, anhydramnios, sever growth restriction, with history of recurrent undiagnosed skeletal dysplasia.	Skeletal	IUFD	Duo	Exome	yes	Familial	Solved	BMPR1A	NM_004329.2:c.1430A>T:p.(Lys477Ile)	NC_000010.10:g.88683220A>T	NA	Heterozygous parents	Missense	Likely pathogenic		0	0.00071	Founder	RCV000656578	Unpublished
20DG1291	Hydrocephalus, congenital, 3, with brain anomalies	Severe hydrocephalus, dandy walker malformation, flat profile, hypertelorism, polyhydramnios, abnormal axis of the heart.	Neurologic	Neonatal death	Index	Exome	yes	Familial	Solved	WDR81	NM_001163673.1:c.162T>G:p.(Tyr54*)	NC_000017.10:g.1633777T>G	NA	Homozygous	Stopgain	Pathogenic	y	0	0.0002	Founder	SCV001870550	Unpublished
20DG1294	Muscular dystrophy-dystroglycanopathy (congenital with mental retardation), type B, 1	Ventriculomegaly, hydrocephalus, lemon shaped head, symmetrical IUGR	Neurologic	stillbirth	Index	Exome	yes	Simplex	Solved	POMT1	NM_007171.3:c.280+1G>T	NC_000009.11:g.134381841G>T	CS086208	Homozygous	Splice site mutation	Pathogenic	y	7.95e-06	0.0004	Founder	RCV000853233	Unpublished
20DG0592	NA	Ultrasound at 19 weeks showed ventriculomegaly. dilated lateral ventricles and third ventricle, absent corpus callosum, and cavum septum pellucidum	Neurologic	Stillbirth	Index	Exome	yes	Familial	Negative	NA	NA	NA	NA	NA	NA	NA		NA	NA	NA	NA	Unpublished
21DG0148	NA	Anatomy scan is showed, micrognathia, brain right choroid plexus cyst, clenched hands, bilateral short humerus, bilateral short femur, both radii short, both ulna short, both tibia short, both fibulas short.	Skeletal	Stillbirth	Index	Exome	yes	Familial	Negative	NA	NA	NA	NA	NA	NA	NA		NA	NA	NA	NA	Unpublished
20DG1088	NA	Sever cystic hygroma, similar presentation in the previous pregnancy ended as IUFD	NA	Terminated	Index	Exome	yes	Familial	Negative	NA	NA	NA	NA	NA	NA	NA		NA	NA	NA	NA	Unpublished
No OMIM phenotype*: Phenotype not listed in OMIM
Likely pathogenic*: Upgraded to likely pathogenic using ClinGen criteria.
Negative*: A case with liver cirrhosis and F7 deficiency, the cause of liver cirrhosis not identified.
CGM: local ES database.
NA: Unsolved cases
a: Novel gene or variant to be published separately
