# Supplementary material for: Lethal variants in humans: lessons learned from a large molecular autopsy cohort
Source: Genome Med. 2021 Oct 13;13:161. doi: 10.1186/s13073-021-00973-0 (PMC8511862; doi:10.1186/s13073-021-00973-0)
Supplement: Supplementary file 3 — Additional file 3: Supplementary Tables S2-S5. Table S2: Level of very long chain fatty acids in patient 18DG0989. Values with asterisk are elevated. Table S3: Breakdown of genes with no OMIM phenotype. No OMIM phenotype*: Case phenotype is not listed in OMIM. Table S4: Breakdown of the diagnostic yield by phenotypic outcome and consanguinity status. Genes in bold are mutated in more than one family. Table S5: Founder variants in this study and their frequency in Saudi and other populations. CGM: local ES database. [file 13073_2021_973_MOESM3_ESM.xlsx]

## Sheet: Table S2
	Table S2: Breakdown of the diagnostic yield by phenotypic outcome and consanguinity status.
	Category	Total number	% Solved
	Terminated	38	30/38 (78.9%)
	Neonatal death	172	116/172 (67.4%)
	Death in infancy	88	55/88 (62.5%)
	Stillbirth	64	38/64 (59.3%)
	Death in childhood	69	41/69 (59.4%)
	IUFD	50	28/50 (54%)
	Consanuineous	449	294/449 (65.4%)
	Non-consanguineous	32	13/32 (40%)

## Sheet: Table S3
	Table S3: Breakdown of genes with no OMIM phenotype
	Category	ID	OMIM Disease	Phenotype	Gene	Variant	Case Reference
	Previously published genes with no listed OMIM phenotype	16DG1223	No OMIM phenotype	Oligohydramnios, short long bone, echogenic kidney, arthrogryposis, and kidneys anomalies.	ANKS3	NM_133450.2:c.352G>A:p.(Ala118Thr)	PMID: 32552793
		14DG1130	No OMIM phenotype	Narrow chest, high arched palate, short neck, brachydactyly, nail hypoplasia, short extremities, small iliac bones with downward spike, trident acetabular roof, partial syndactyly, and respiratory insufficiency.	C17orf61	NM_152766.3:c.244_265del:p.(Phe82Glufs*31)	PMID: 27894351
		15DG0637	No OMIM phenotype	Encephalocele and dysplastic kidneys but no polydactyly.	CEP295	NM_033395.1:c.2603delA:p.(Gln868Argfs*25)	PMID: 27894351
		20DG1024	No OMIM phenotype	Developmental delay, hypertelorism, asymmetric head, facial dysmorphism, and hypotonia.	DMAP1	NM_019100:c.511T>C:p.(Phe171Leu)	PMID: 31130284
		18DG0247	No OMIM phenotype	Hydrocephalus, congenital heart disease and multiple congenital anomalies, recurrent fetal losses.	EHBP1L1	NM_001099409.1:c.4004-1G>A	PMID:31130284
		16DG0940	No OMIM phenotype	NIHF, small cerebellum and vermis with dysmorphic feature, and enlarged posterior fossa, forth ventricle dilation	EXOC3L2	NM_138568.4:c.122T>A:p.(Leu41Gln)	PMID: 28749478
		14DG0714	No OMIM phenotype	Dandy-Walker malformation, polycystic kidneys, and anhydramnios.	EXOC3L2	NM_138568.3:c.398dupC:p.(Leu134Thrfs*25)	PMID: 28640246
		13DG0259	No OMIM phenotype	Non-immune hydrops fetalis.	FCRL4	NM_031282.2:c.847+1G>A	PMID: 28749478
		030hc	No OMIM phenotype	Severe hydrops, cystic hygroma, ascites, pleural effusion, and skin edema	FEN1	NM_004111.5:c.704G>A:p.(Cys235Tyr)	PMID: 28749478
		603hc	No OMIM phenotype	IUFD, unilateral renal agenesis, unilateral polycystic kidney, lung hypoplasia.	HSPB11(IFT25)	NM_016126.2:c.183dup:p.(Leu62Alafs*14)	PMID: 28749478
		19DG1403	No OMIM phenotype*	Brain malformation, short long bones, kidney malformation, and unilateral multicystic dysplastic kidney.	IL6ST	NM_001190981.1:c.841C>T:p.(Arg281*)	PMID: 31914175
		10DG1706	No OMIM phenotype	Congenital microcephaly, bronchitis, cerebral palsy, constipation, dysphagia.	INO80	NM_017553.1:c.1501T>C:p.(Ser501Pro)/ NM_017553:c.3737G>A:p.(Arg1246Gln)	PMID: 30214071
		17DG0532	No OMIM phenotype	At 16 week of gestation abnormalities included bilateral choroid plexus cyst, IUGR, polyhydramnios, microcephaly, absent Corpus Callosum, hypoplastic cerebellum, flat face, micrognathia and congenital diaphragmatic hernia.	KIF19	NM_153209.4:c.788G>A:p.(Arg263His)/NM_153209.4: c.1906T>G:p.(Tyr636Asp)	PMID: 28749478
		12DG1901	No OMIM phenotype	Holoprosencephaly, severe psychomotor retardation, seizure, microcephaly, severely emaciated, spastic quadriplegic, Proptotic eyes, and hypotelorism, on nasogastric tube feeding.	MATN4	NM_030590.2:c.515G>C:p.(Gly172Ala)	PMID: 25558065
		15DG1257	No OMIM phenotype	Non immune hydrops.	MOCS3	NM_014484.3:c.1027C>T:p.(Arg343*)	PMID: 28749478
		15DG1390	No OMIM phenotype	NIHF and congenital heart disease	MYBPHL	NM_001010985.3:c.212T>G:p.(Val71Gly)	PMID: 28749478
		17DG1094	No OMIM phenotype*	Hydrops fetalis fetus with echogenic kidney and bilateral hydronephrosis.	MYH11	NM_022844.3:c.1033+1G>A	PMID: 32552793
		13DG1885	No OMIM phenotype	Recurrent non-immune Hydrops	MYOM1	NM_003803.4:c.4987G>A:p.(Val1663Met)	PMID: 26036949
		10DG1448	No OMIM phenotype	Dysmorphic features consisting of short neck posterior web, low set ears, hypertelorism, long philtrum, cryptorchidism and micropenis, clenched hands, wide spaced nipples, complex cardiac disorders, ECHO revealed complex congenital heart disease, truncus arteriosus type I, severe ventricle septal defect and truncal stenosis.	NRP1	NM_003873.5:c.248+2T>G:r.74_248del:p.(Asp25Glyfs*25)	PMID: 25713110
		18DG0506	No OMIM phenotype	Lactic academia, gross motor and fine motor delay, immunodeficiency, recurrent fever, abnormal pigmentation, atrial septal defect, hypotonia, failure to thrive.	PPP1R12B	NM_002481.3:c.2490+1G>T	PMID: 32552793
		15DG1889	No OMIM phenotype	Non immune hydrops.	PRPF19	NM_014502.5:c.794A>G:p.(Lys265Arg)	PMID: 28749478
		15DG0599	No OMIM phenotype	Non immune hydrops.	SERPINA11	NM_001080451.2:c.643+1G>A	PMID: 28749478
		16DG1142	No OMIM phenotype	Non immune hydrops.	SVOPL	NM_174959.2:c.205delT:p.(Phe69Leufs*28)	PMID: 28749478
		17DG0168	No OMIM phenotype	Ventral Septal Defect, cleft lip and palate, cataracts, agenesis of corpus callosum, midline cyst, and club foot.	TBC1D32	NM_152730.4:c.1372+1G>T	PMID: 32552793
		11DG0815	No OMIM phenotype	Midline cleft lip and alveolus, microcephaly, microphthalmia, coloboma, polydactyly, abnormal genitalia, choanal atresia, cardiovascular abnormality ( Patent ductus arteriosus, atrial septal defect), and agenesis of corpus callosum.	TBC1D32	NM_152730.4:c.1372+1G>T	PMID: 24285566
		15DG1901	No OMIM phenotype*	Non immune hydrops.	THSD1	NM_018676.3:c.617G>A:p.(Cys206Tyr)	PMID: 28749478
		13DG0806	No OMIM phenotype*	Recurrent non-immune-hydrops	THSD1	NM_018676.4:c.617G>A:p.(Cys206Tyr)	PMID: 26036949
		14DG0946	No OMIM phenotype*	Recurrent non-immune hydrops	THSD1	NM_018676.4:c.617G>A:p.(Cys206Tyr)	PMID: 26036949
		14DG1695	No OMIM phenotype*	Recurrent non-immune hydrops, global developmental delay, and seizure.	THSD1	NM_018676.4:c.617G>A:p.(Cys206Tyr)	PMID: 26036949
		14DG0221	No OMIM phenotype	Hypotonia, cognitive and motor delay, brain MRI revealed mild to moderate diffuse cerebellar atrophy with no associated abnormal parenchymal signal intensity.	TMEM92/PLA2G6	NM_001168215.1:c.95+3A>G/NM_003560.4:c.2070_2072delTGT:p.(Val691del)	PMID: 27431290, PMID: 28218389
		20DG1336	No OMIM phenotype	Respiratory failure and lissencephaly	TP73	NM_001204184.2:c.613G>T:p.Glu205*)	In press
		15DG0936	No OMIM phenotype	Hydrocephalus, encephalocele, severe neonatal cholestasis, forelimb polydactyly and syndactyly.	TTC26	NM_001144923.1:c.4-1G>C:r.4_141del:p.(Met2_Glu47del)	PMID: 31595528
		15DG2530	No OMIM phenotype	Bilateral polycystic kidney, dysmorphic features, occipital encephalocele, and anhydramnios	TTC6	NM_001310135.3:c.3322C>T:p.(Arg1108*)	PMID: 27894351
		10DG2025	No OMIM phenotype	Polydactyly, polycystic kidneys, occipital encephalocele.	TXNDC15	NM_024715.3:c.672_686del:p.(Ser225_His229del)	PMID: 26123494/PMID: 27894351
		14DG0937	No OMIM phenotype	Oligohydramnios, polycystic kidneys, encephalocele, dysmorphic, bilateral microphthalmia, low set ears, small receded chin, ambiguous genitalia, and polydactyly, syndactyly.	TXNDC15	NM_024715.3:c.103+1G>A	PMID: 27894351
		12DG2262	No OMIM phenotype	Non-immune Hydrops	UBN1	NM_016936.3:c.2356T>A:p.(Leu786Met)	PMID: 26036949
		17DG0842	No OMIM phenotype	Pregnancy complicated by polyhydramnios, birth weight 2.8kg, length 42cm and OFC 33cm, was covered with a collodion membrane, shiny and taught skin throughout accompanied with joint contractures, later developed severe hypernatremic anuric renal failure and died	UGCG	NM_003358.1:c.142dupA:p.(Ser48Lysfs*18)	PMID: 29417556
		13DG1823	No OMIM phenotype	Generalized hypotonia, talipes equinovarus, global developmental delay, abnormal facial shape.	USP2	NM_004205.4:c.550G>A:p.(Gly184Arg)	PMID: 27431290, PMID: 25558065, PMID: 28749478
		15DG1117	No OMIM phenotype*	NIHF, six pregnancy ended with IUFD	VPS13D	NM_018156.2:c.2020C>G:p.(Arg674Gly)	PMID: 28749478
		18DG0166	No OMIM phenotype	Dysmorphic features, small seated eye, blepharophimosis, the nose is prominent with long philtrum, high arched palate, receded chin, short neck, post natal growth retardation, flexion deformities of the fingers with several contractures in small and large joints mainly the elbows and the knees.	XIRP2	NM_001199144.1:c.2419T>A:p.(Phe807Ile)	PMID: 31130284
		18DG0141	No OMIM phenotype	Intrauterine growth restriction, and Intrauterine fetal death.	ZMIZ2	NM_174929.2:c.1270C>T:p.(Gln424*)	PMID: 31130284
		13DG0784	No OMIM phenotype	Primordial dwarfism and very distinctive facial dysmorphism.	ZNF668	NM_001172668.1:c.955C>T:p.(Gln319*)	PMID: 26633546
	Genes with no listed OMIM phenotype that are described in the present study (a will be published elsewhere)	14DG1037	No OMIM phenotype	Antenatal ultrasound at 31+2 weeks showed single viable fetus with severe abdominal ascites, polyhydramnios, and cardiomegaly, cardiac echo after birth showed good systolic function and no pericardial effusion, later the patient had respiratory distress, deteriorate over time and moved to mechanical ventilation, passed away on day six.	EHBP1L1	NM_001099409.3:c.3333_3346delinsAGAGTCAGTAGCA:p.(Arg1112Glufs*20)	Unpublished
		18DG0989	No OMIM phenotype	Global developmental delay, seizure disorder, sever hypotonia, failure to thrive, adrenal insufficiency.	FAAH2	NM_174912.3:c.1175G>A:p.(Trp392*)	Unpublished
		19DG2506	No OMIM phenotype	Hydrocephalus, congenital heart disease, cleft palate, kidney problems, two babies with factor XIII deficiency.	a	a	Unpublished
		20DG1005	No OMIM phenotype	Short left colon, abdominal distention, and ventricular dilatation.	a	a	Unpublished
		15DG2527	No OMIM phenotype	Tracheoesophageal atresia, and fetal akinesia.	a	a	Unpublished
		19DG2560	No OMIM phenotype	Agenesis of corpus callosum, developmental delay, and sever epileptic encephalopathy.	a	a	Unpublished
		13DG0524	No OMIM phenotype	Hyperekplexia, and microlissencephaly.	a	a	Unpublished
		10DG1236	No OMIM phenotype	Cardiomyopathy, growth hormone deficiency, cataract, and pointed helix thin eyebrows.	a	a	Unpublished
		14DG2230	No OMIM phenotype	Preterm newborn (34 weeks) with arthrogryposis, cleft palate, microgenetalia, brain malformation included abnormal gyral pattern, increased CSF space.	a	a	Unpublished
		14DG0839	No OMIM phenotype	Myopathy	a	a	Unpublished
	No OMIM phenotype*: Case phenotype not listed in OMIM
	Genes in bold are mutated in more than one family

## Sheet: Table S4-
	Table S4: Level of very long chain fatty acids in patient 18DG0989
	Very long chain fatty acid	18DG0989	Reference range
	Behenic acid (C22)(GC-MS)	39.28	0-96.3
	Lingoceric acid (C24)(GC-MS)	79.78	0-911.4
	Cerotic acid (C26)(GC-MS)	7.86*	0-1.3
	C24/C22 ratio (GC-MS)	2.0311*	0-1.39
	C26/C22 ratio (GC-MS)	0.2001*	0- 0.023
	Phytanic acid	0.44	0-5.7
	Pristanic acid	0.17	0-0.84
	Pristanic acid/Phytanic acid ratio	0.386*	0-0.28
	Values with asterisk are elevated.

## Sheet: Table S5
	Table S5: Founder variants in this study and their frequency in Saudi and other populations
	ID	Gene	Variant	gnomAD	CGM
	13DG1093	ABAT	NM_000663.4:c.709G>A:p.(Asp237Asn)	0	0.0001
	11DG0608	ABCA3	NM_001089.2:c.3235C>T:p.(Gln1079*)	0	0.0001
	15DG2482	ACADVL	NM_000018.3:c.65C>A:p.(Ser22*)	0	0.0009
	14DG1138	AGT	NM_000029.4:c.104G>A:p.(Arg35Gln)	2.396e-05	0.0002
	12DG1929	ALG3	NM_005787.5:c.512G>A:p.(Arg171Gln)	3.223e-05	0.0007
	12DG1176	ARL13B	NM_182896.2:c.599G>A:p.(Arg200His)	0	0.0002
	16DG0291	ASCC1	NM_001198800.3:c.871+1G>A	3.977e-06	0.0003
	13DG2280	ASNS	NM_001178076.1:c.962G>A:p.(Arg321His)	5.304e-05	0.001
	13DG1569	ASNS	NM_133436.3:c.224A>T:p.(Asn75Ile)	0	0.0004
	11DG0870	ASPM	NM_001206846.1:c.2551A>T:p.(Ile851Phe)	0	0.0002
	15DG1281	ATP11C	NM_173694.4:c.1675+2T>C	0	0.0004
	13DG1656	BBS10	NM_024685.3:c.959_962delGTTA:p.(Ser320Ilefs*5)	0	1e-05
	11DG1647	BCS1L	NM_001079866.2:c.441C>T:r.436_460delGTTTTCTTCAACATCCTGGAGGAAG:p.(Val146Leufs*4)	0	0.0003
	20DG0025	BCS1L	NM_001079866.2:c.441C>T:r.436_460delGTTTTCTTCAACATCCTGGAGGAAG:p.(Val146Leufs*4)	0	0.0003
	16DG1141	BRIP1	NM_032043.2:c.2392C>T:p.(Arg798*)	0.0001581	0.0001
	09DG01268	C5ORF42	NM_023073.3:c.7988_7989del:p.(Gly2663Alafs*40)	0	0.0002
	12DG1641	C5orf42	NM_023073.3:c.7988_7989del:p.(Gly2663Alafs*40)	0	0.0002
	13DG1595	CC2D2A	NM_001080522.2:c.4531T>C:p.(Trp1511Arg)	0	0.0003
	14DG1342	CC2D2A	NM_001080522.2:c.3084delG:p.(Lys1029Argfs*3)	1.47e-05	0.0001
	14DG1839	CC2D2A	NM_001080522.2:c.3084delG:p.(Lys1029Argfs*3)	1.47e-05	0.0001
	11DG0335	CC2D2A	NM_001080522.2:c.3084delG:p.(Lys1029Argfs*3)	1.47e-05	0.0001
	11DG0340	CC2D2A	NM_001080522.2:c.3084delG:p.(Lys1029Argfs*3)	1.47e-05	0.0001
	11DG0840	CC2D2A	NM_001080522.2:c.4531T>C:p.(Trp1511Arg)	0	0.0003
	12DG2299	CC2D2A	NM_001080522.2:c.3084delG:p.(Lys1029Argfs*3)	1.47e-05	0.0001
	11DG1839	CC2D2A	NM_001080522.2:c.3084delG:p.(Lys1029Argfs*3)	1.47e-05	0.0001
	11DG2162	CC2D2A	NM_001080522.2:c.4531T>C:p.(Trp1511Arg)	0	0.0003
	11DG2302	CC2D2A	NM_001080522.2:c.3084delG:p.(Lys1029Argfs*3)	1.47e-05	0.0001
	12DG1769	CC2D2A	NM_001080522.2:c.3084delG:p.(Lys1029Argfs*3)	1.47e-05	0.0001
	12DG1875	CC2D2A	NM_001080522.2:c.3084delG:p.(Lys1029Argfs*3)	1.47e-05	0.0001
	12DG2194	CC2D2A	NM_001080522.2:c.3084delG:p.(Lys1029Argfs*3)	1.47e-05	0.0001
	13DG1929	CC2D2A	NM_001080522.2:c.3084delG:p.(Lys1029Argfs*3)	1.47e-05	0.0001
	14DG1210	CC2D2A	NM_001080522.2:c.3084delG:p.(Lys1029Argfs*3)	1.47e-05	0.0001
	14DG1256	CC2D2A	NM_001080522.2:c.3084delG:p.(Lys1029Argfs*3)	1.47e-05	0.0001
	15DG2341	CC2D2A	NM_001080522.2:c.4531T>C:p.(Trp1511Arg)	0	0.0003
	13DG2106	CC2D2A	NM_001080522.2:c.3084delG:p.(Lys1029Argfs*3)	1.47e-05	0.0001
	15DG0235	CC2D2A	NM_001080522.2:c.4531T>C:p.(Trp1511Arg)/ NM_001080522.2:c.2339-2A>C	0/0	0.0003/0.0001
	16DG0080	CC2D2A	NM_001080522.2:c.3084delG:p.(Lys1029Argfs*3)	1.47e-05	0.0001
	16DG0474	CC2D2A	NM_001080522.2:c.4531T>C:p.(Trp1511Arg)	0	0.0003
	16DG0589	CC2D2A	NM_001080522.2:c.3084delG:p.(Lys1029Argfs*3)	1.47e-05	0.0001
	19DG1891	CC2D2A	NM_001080522.2:c.3084delG:p.(Lys1029Argfs*3)	1.47e-05	0.0001
	19DG2164	CC2D2A	NM_001080522.2:c.3084delG:p.(Lys1029Argfs*3)	1.47e-05	0.0001
	16DG1067	CC2D2A	NM_001080522.2:c.4555T>C:p.(Trp1519Arg) /NM_001080522.2:c.3084delG:p.(Lys1029Argfs*3)	0/0.0000147	0.0001/ 0.0002
	11DG0416	CEP120	NM_153223.3:c.595G>C:p.(Ala199Pro)	2.813e-05	0.0002
	13DG1526	CEP120	NM_153223.3:c.595G>C:p.(Ala199Pro)	2.813e-05	0.0002
	11DG0364	CEP290	NM_025114.3:c.1860_1863del:p.(Arg621Ilefs*2)	0	6e-05
	13DG1867	CIT	NM_001206999.1:c.1111+1G>A:p.(Gly353_371delinsAla)	0	0.0004
	15DG0002	CNTNAP1	NM_003632.2:c.2515C>T:p.(Arg839Trp)	3.984e-06	0.0008
	18DG0082	CPT2	NM_000098.2:c.240_241del:p.(Glu81Thrfs*7)	0	9e-05
	12DG0864	CSPP1	NM_024790.6:c.2244_2247delAAGA:p.(Glu750Lysfs*7)	7.36e-06	0.0002
	14DG0497	CSPP1	NM_024790.6:c.2244_2247delAAGA:p.(Glu750Lysfs*7)	0	0.0002
	14DG0993	CTU2	NM_001012762.1:c.873G>A:r.738_873del;p.(Thr247Alafs*21)	1.03e-05	0.0004
	20DG0001	CTU2	NM_001012762.1:c.873G>A:r.738_873del;p.(Thr247Alafs*21)	1.03e-05	0.0004
	14DG1883	CTU2	NM_001012762.3:c.873G>A:r.738_873del;p.(Thr247Alafs*21)	1.03e-05	0.0004
	20DG1176	DIAPH1	NM_001079812.2:c.2305C>T:(p.Gln769*)	0	0.0001
	13DG1520	DLAT	NM_001931.4:c.975G>A:(r.788_975del;p.(Phe264Glyfs*32)	0	0.0004
	15DG2154	DONSON	NM_017613.3:c.1047-9A>G	5.658e-05	0.0004
	11DG1541	DONSON	NM_ 017613.3:c.786-22A>G	0	0.0004
	11DG1808	DONSON	NM_ 017613.3:c.786-22A>G	0	0.0004
	15DG2249	ECHS1	NM_004092.3: c.88+5G>A	7.975e-05	0.001
	14DG1261	ERCC5	NM_000123.2:c.2427del:p.(Asp809Glufs*24)	3.98e-06	0.001
	10DG1721	EVC2	NM_147127.4:c.3870_3893dup:p.(Lys1293_Lys1300dup)	0	0.0001
	14DG0714	EXOC3L2	NM_138568.3:c.398dupC:p.(Leu134Thrfs*25)	0	0.0002
	11DG0069	FARS2	NM_006567.3:c.431A>G:p.(Tyr144Cys)	0	0.0002
	11DG0299	FARS2	NM_006567.3:c.431A>G:p.(Tyr144Cys)	0	0.0002
	12DG0104	FBN2	NM_001999:c.1064G>A:p.(Gly355Asp)	0	0.0001
	15DG2526	FGFR3	NM_001163213.1:c.742C>T:p.(Arg248Cys)	0	0.0002
	F8317	FGFR3	NM_000142.3:c.1138G>A:p.(Gly380Arg)	0	0.0007
	15DG0211	FKRP	NM_001039885.2:c.883C>G:p.(Arg295Gly), and NM_024656.2:c.173T>C:p.(Leu58Pro)	0/0	0.0001
	15DG0174	FKTN	NM_006731.2:c.78C>G:p.(Tyr26*)	0	0.0001
	12DG2035	FKTN	NM_001079802.1:c.411C>A:p.(Cys137*)	2.395e-05	0.0001
	15DG0644	FREM2	NM_207361.4:c.2303C>G:p.(Ser768*)	0	9e-05
	14DG0052	FZD6	NM_003506.4:c.869A>G:p.(Tyr290Cys)	0	0.001
	10DG0703	GEMIN4	NM_015721.2:c.2452T>C:p.(Trp818Arg)	1.231e-05	0.0006
	13DG2214	GNPAT	NM_014236.3:c.569-3T>G	0	0.0004
	14DG1255	GUSB	NM_000181.2:c.1429C>T:p.(Arg477Trp)	1.989e-05	0.0005
	16DG1084	GUSB	NM_000181.4:c.1429C>T:p.(Arg477Trp)	1.989e-05	0.0005
	16DG0444	GUSB	NM_000181.2:c.1429C>T:p.(Arg477Trp)	1.989e-05	0.0005
	13DG0042	GUSB	NM_000181.4:c.1144C>T:p.(Arg382Cys)	1.99e-05	8e-05
	14DG0947	GUSB	NM_000181.4:c.1069C>T:p.(Arg357*)	2.83e-05	8e-05
	14DG1727	GUSB	NM_000181.2:c.307C>T:p.(Arg103Trp)	1.6e-05	8e-05
	14DG1819	GUSB	NM_000181.4:c.1586A>G:p.(Tyr529Cys)	0	8e-05
	09DG01147	HSD17B4	NM_000414.2:c.2207T>A:p.(Leu736His)	0	8e-05
	12DG0159	HSD17B4	NM_001199291.1:c.601A>G:p.(Asn201Asp)	0	8e-05
	13DG1866	HSD17B4	NM_001199291.1:c.601A>G:p.(Asn201Asp)	0	8e-05
	11DG2257	HSD17B4	NM_000414.3: c.302+3delGAGTATTTCTTTTTCA insTGTTGTGATTTTTTAGTGAATTGTGTATTTTAGTGATGTGTGTATAATTTTTTTAAAAAGTATATACTTTCCTCCTTTTACCCTATACAACATTGATTT: r.281_302del:p. (Asp94Glufs*3)	0	0
	14DG2171	HSD17B4	NM_000414.3: c.302+3delGAGTATTTCTTTTTCA insTGTTGTGATTTTTTAGTGAATTGTGTATTTTAGTGATGTGTGTATAATTTTTTTAAAAAGTATATACTTTCCTCCTTTTACCCTATACAACATTGATTT: r.281_302del:p. (Asp94Glufs*3)	0	0
	10DG1706	INO80?	NM_017553.1:c.1501T>C:p.(Ser501Pro)/ NM_017553:c.3737G>A:p.(Arg1246Gln)	0.00001591/ 0.000389	0.0002/0.0008
	12DG1042	INVS	NM_014425.5:c.753T>G:p.(Tyr251*)	0	8e-05
	14DG0152	ISCA2	NM_194279.4:c.229G>A:p.(Gly77Ser)	0	0.0006
	11DG0316	ISCA2	NM_194279.2:c.229G>A:p.(Gly77Ser)	0	0.0006
	12DG1095	ISPD	NM_001101426.3:c.1186G>T:p.(Glu396*)	0	0.0002
	14DG0132	ISPD	NM_001101426.3:c.790-1G>C:r.790_835del:p.(Val264Argfs*9)	0	0.0002
	10DG1302	ITGB4	NM_000213.3:c.3793+1G>C: r.3743_3793del:p.(Glu1249_Arg1265del)	0	0.0001
	15DG1933	KIAA1109	NM_015312.4:c.12067G>T:p.(Glu4023*)	0	0.0004
	17DG0532	KIF19	NM_153209.4:c.788G>A:p.(Arg263His)/NM_153209.4: c.1906T>G:p.(Tyr636Asp)	0.0002813/0	0/ 0.0004
	14DG1155	MKS1	NM_017777.3:c.261+2T>A	0	0.0001
	14DG1749	MKS1	NM_017777.3:c.1066C>T:p.(Gln356*)	0	0.0001
	16DG0831	MPDZ	NM_003829.3:c.628C>T:p.(Gln210*)	0	0.0002
	15DG0986	MRPS16	NM_016065.4:c.331C>T:p.(Arg111*)	1.591e-05	0.0004
	16DG0125	MSN/MTTP	NM_002444.3:c.1056delG:p.(Lys352Asnfs*73) / NM_000253.4:c.2620A>G:p.(Asn874Asp)	0/0	0.0004/0
	12DG2187	MUT	NM_000255.3:c.329A>G:p.(Tyr110Cys)	0	0.0004
	16DG0787	MYBPC3	NM_000256.3:c.2449C>T:p.(Arg817Trp)	4.012e-06	0.0003
	14DG1196	NALCN	NM_052867.2:c.4355T>C:p.(Leu1452Ser)	0	0.0002
	13DG1482	NPHP3	NM_153240.4:c.2694-2_2694-1delAG	0.000234	0.001
	14DG0840	NPHP3	NM_153240.4:c.2694-2_2694-1delAG	0.000234	0.001
	17DG1030	NPHP3	NM_153240.4:c.2694-2_2694-1delAG	0.000234	0.001
	18DG0112	NPHP3	NM_153240.4:c.2694-2_2694-1delAG	0.000234	0.001
	19DG0600	NPHP3	NM_153240.4:c.2694-2_2694-1delAG	0.000234	0.001
	19DG2161	NPHP3	NM_153240.4:c.2694-2_2694-1delAG	0.000234	0.001
	11DG1821/11DG1822	NPHS1	NM_004646.3:c.2536_2539del:p.(Thr847Argfs*57)	0	0.0001
	10DG0589/12DG1922	PEX1	NM_000466.2:c.2894T>C:p.(Leu965Pro)	0	0.0001
	14DG0227/14DG0228	PEX26	NM_001127649.2:c.228C>T:(r.227_230del): p. (Gly76Alafs*5)	0	0.0003
	15DG2279	PEX26	NM_001127649.2:c.228C>T:(r.227_230del): p. (Gly76Alafs*5)	0	0.0003
	DG08RC00081	PEX5	NM_001131025.1:c.1578T>G:p.(Asn526Lys)	0	0.0005
	09DG01289	PEX5	NM_001131025.1:c.1578T>G:p.(Asn526Lys)	0	0.0005
	13DG1401	PEX5	NM_001131025.1:c.1578T>G:p.(Asn526Lys)	0	0.0005
	11DG0068	PHGDH	NM_006623.3:c.418G>A:p.(Gly140Arg)	3.977e-06	7e-05
	13DG2207	PHGDH	NM_006623.3:c.418G>A:p.(Gly140Arg)	3.977e-06	7e-05
	14DG1367	PHGDH	NM_006623.3:c.418G>A:p.(Gly140Arg)	3.977e-06	7e-05
	19DG0562	PKHD1	NM_138694.4:c.4870C>T:p.(Arg1624Trp)	0.0001379	0.002
	14DG1792	PKHD1	NM_138694.3:c.4870C>T:p.(Arg1624Trp)	0.0001379	0.002
	15DG1840	POLG	NM_001126131.2:c.2606G>A:p.(Arg869Gln)	0	5e-05
	13DG2116	POMGNT2	NM_032806.5:c.503T>C:p.(Phe168Ser)	0	0.0002
	15DG0227	POMT1	NM_007171.3:c.280+1G>T	7.953e-06	0.0004
	13DG1221	POMT1	NM_007171.3:c.1241+3delAGTG	0	0.0001
	12DG1635	REN	NM_000537.3:c.299_300del:p.(Lys100Serfs*4)	0	0.0003
	13DG2208	ROR2	NM_004560.2:c.1970G>A:p.(Arg657His)	1.415e-05	0.0002
	15DG0877	SLC17A5	NM_012434.5:c.738_741del:p.(Ser249Thrfs*21)	0	7e-05
	15DG0933	SLC17A5	NM_012434.4:c.1111+1G>A	0	7e-05
	13DG0527	SMG9	NM_019108.2:c.520_521delCC:p.(Pro174Argfs*12)	0	0.002
	18DG0652	SUOX,HBB	NM_000456.2:c.520del:p.(Asp174Thrfs*13), and NM_000518.4:c.118C>T:p.(Gln40*)	0/ 0.0003077	0.0003/ 0.001
	17DG0168	TBC1D32	NM_152730.4:c.1372+1G>T	4.357e-06	0.0002
	11DG0815	TBC1D32	NM_152730.4:c.1372+1G>T	4.357e-06	0.0002
	11DG0336	TCTN2	NM_024809.3:c.1506-2A>G	1.77e-05	0.0006
	09DG01273	TCTN2	NM_024809.3:c.1506-2A>G	1.77e-05	0.0006
	11DG0878	TCTN2	NM_024809.3:c.1506-2A>G	1.77e-05	0.0006
	12DG2131	TCTN2	NM_024809.3:c.1506-2A>G	1.77e-05	0.0006
	12DG1663	TCTN2	NM_024809.3:c.1506-2A>G	1.77e-05	0.0006
	14DG0018	TCTN2	NM_024809.3:c.1506-2A>G	1.77e-05	0.0006
	15DG2266	TCTN2	NM_024809.3:c.1506-2A>G	1.77e-05	0.0006
	16DG1100	TCTN2	NM_024809.3:c.1506-2A>G	1.77e-05	0.0006
	15DG1793	TCTN2	NM_024809.3:c.1506-2A>G	1.77e-05	0.0006
	15DG1901	THSD1	NM_018676.3:c.617G>A:p.(Cys206Tyr)	0	0.0004
	13DG0806	THSD1	NM_018676.4:c.617G>A:p.(Cys206Tyr)	0	0.0004
	14DG0946	THSD1	NM_018676.4:c.617G>A:p.(Cys206Tyr)	0	0.0004
	14DG1695	THSD1	NM_018676.4:c.617G>A:p.(Cys206Tyr)	0	0.0004
	11DG1605	TMEM231	NM_001077418.3:c.815A>C:p.(Gln272Pro)	0	0.0001
	11DG1721	TMEM231	NM_001077416.2:c.823G>A:p.(Val275Ile)	1.069e-05	0.0008
	12DG2459	TMEM231	NM_001077418.3:c.815A>C:p.(Gln272Pro)	0	0.0001
	13DG1182	TMEM231	NM_001077416.2:c.823G>A:p.(Val275Ile)	1.069e-05	0.0008
	13DG0030	TMEM67	NM_153704.5:c.2326T>A:p.(Ser776Thr) and NM_153704.5:c.2439G>A:p.(=)	0/0.00003587	0.00007/ 0.00007
	21DG0001	TNNT3	NM_006757.4:c.723-2A>G	0	0.0003
	11DG0205	TRIP11	NM_004239.3:c.763C>T:p.(Arg255*)	0	0.0001
	15DG0936	TTC26	NM_001144923.1:c.4-1G>C:r.4_141del:p.(Met2_Glu47del)	0	0.002
	19DG0461	TTN	NM_001267550.2:c.28462+1G>T	0	8e-05
	10DG2025	TXNDC15	NM_024715.3:c.672_686del:p.(Ser225_His229del)	0	0.0002
	11DG0443	VRK1	NM_003384.2:c.236C>T:p.(Pro79Leu)	0	0.0001
	20DG0539	GUSB	NM_000181.3:c.307C>T:p.(Arg103Trp)	1.6e-05	8e-05
	20DG1384	BMPR1A	NM_004329.2:c.1430A>T:p.(Lys477Ile)	0	0.00071
	20DG1291	WDR81	NM_001163673.1:c.162T>G:p.(Tyr54*)	0	0.0002
	20DG1294	POMT1	NM_007171.3:c.280+1G>T	7.95e-06	0.0004
